# Supplementary material for: The impact of rural e-commerce participation on farmers’ entrepreneurial behavior: Evidence based on CFPS data in China
Source: PLoS One. 2024 May 9;19(5):e0300418. doi: 10.1371/journal.pone.0300418 (PMC11081285; doi:10.1371/journal.pone.0300418)
Supplement: S1 Data — (XLSX) [file pone.0300418.s001.xlsx]

## Sheet: Sheet1
id	pid	Degree	Full-time work experience	Agriculture-related entrepreneurship	Entrepreneurial behavior	The importance of the Internet in everyday life	The importance of the Internet as a channel for information	The importance of the Internet for leisure and entertainment	Prefer trust or suspicion of others	Trust in strangers	Trust in the government	Trust in neighbors	How good the relationship is	E-commerce engagement	Social networks	Spending time online on your mobile device	Whether or not a computer is connected to the Internet	Missing values
8	101129501	4	0	1	0	4	4	3	1	6	4	7	5	1	500	180	0	0
8	101274551	3	1	1	0	4	3	3	1	2	6	6	8	0	1000	120	0	0
8	110722551	4	1	1	0	4	4	4	1	5	5	7	7	0	5000	180	0	0
8	111308551	4	1	1	0	4	4	4	1	5	4	10	8	0	6500	120	0	0
8	117227551	8	1	1	0	2	5	4	1	5	8	8	8	1	0	60	0	0
8	120082101	4	0	1	1	5	5	5	1	5	5	6	6	1	10000	120	0	0
8	120095101	5	1	1	0	3	3	3	1	3	8	7	6	0	3000	120	0	0
8	120096103	5	1	1	0	5	5	5	1	0	2	8	9	0	2000	60	0	0
8	120129103	7	1	1	0	5	5	4	1	5	6	7	7	1	2000	240	1	0
8	123758551	8	1	1	0	5	5	5	1	5	6	8	8	0	2000	60	1	0
8	127580551	4	0	0	1	5	5	5	1	5	10	9	8	1	2000	120	0	0
8	127889551	3	1	1	1	2	1	2	1	0	7	10	10	0	4000	180	0	0
8	128750501	4	1	1	0	5	5	5	1	0	10	0	8	1	4000	120	0	0
8	128969501	5	1	1	0	5	5	3	0	5	8	8	8	0	5000	30	0	0
8	130074104	4	1	1	0	3	5	4	1	0	5	7	7	1	5000	180	0	0
8	130079101	3	0	1	1	5	4	3	1	3	5	6	8	1	2000	60	0	0
8	130103101	4	0	1	0	5	5	5	0	5	6	8	6	0	5000	120	0	0
8	130151101	4	0	0	0	5	5	5	0	0	10	10	10	1	3000	120	0	0
8	130288101	5	1	0	1	5	5	5	0	3	5	8	8	0	0	300	0	0
8	130299104	5	0	1	0	4	4		0	0	5	7	8	1	1000	480	0	0
8	130420101	6	0	0	1	4	4	3	0	0	2	5	8	0	1300	80	0	0
8	130443102	4	1	1	0	1	2	1	0	4	0	4	5	0	2000	180	0	0
8	130451101	3	1	0	1	5	5	5	1	0	10	10	5	1	200	60	0	0
8	130459101	3	0	1	0	5	5	5	0	0	5	8	6	0	300	180	0	0
8	130463104	4	1	0	0	4	4	2	1	3	5	8	8	1	2000	120	0	0
8	130502103	4	1	1	0	5	5	5	1	6	0	8	8	1	500	720	1	0
8	130506101	4	1	1	1	5	3	4	1	3	6	8	8	1	500	180	0	0
8	130562101	4	0	1	1	3	3	4	1	0	5	9	5	1	0	120	0	0
8	130568101	3	0	1	0	5	5	5	1	0	1	9	10	0	2000	120	0	0
8	130571101	4	0	0	1	1	3	2	0	5	3	7	7	0	0	60	1	0
8	130579104	4	0	1	0	1	2	1	1	1	3	5	8	0	500	60	0	0
8	130588105	5	1	1	0	3	3	4	0	1	3	2	5	1	0	240	1	0
8	130617105	5	1	1	0	5	4	3	1	2	2	5	9	1	2000	240	1	0
8	130618104	6	1	1	0	4	3	3	1	3	7	7	7	1	2000	180	0	0
8	130633103	4	1	1	1	4	3	4	0	4	5	5	5	0	4000	10	0	0
8	130678104	5	0	1	0	5	5	5	0	0	0	10	1	1	2000	120	0	0
8	130693101	4	0	0	1	1	1	1	0	0	8	9	4	0	1000	1	0	0
8	130697101	4	1	1	0	5	5	5	1	4	10	9	5	1	500	120	1	0
8	130699104	4	0	1	0	5	4	2	1	0	9	5	10	1	500	60	0	0
8	130708101	4	0	0	1	4	3	3	0	3	2	5	6	1	3000	180	0	0
8	130711103	3	0	1	0	2	3	2	0	0	6	8	8	0	1000	180	0	0
8	130714103	4	0	1	0	3	2	3	1	3	5	7	5	0	2000	30	0	0
8	130715101	5	0	1	0	2	3	3	1	3	2	7	5	0	500	120	0	0
8	130716103	5	1	1	0	4	5	4	0	5	10	10	8	0	300	30	0	0
8	130716104	3	1	1	0	1	5	5	1	4	7	8	5	1	1000	270	0	0
8	130717101	4	1	1	0	2	3	3	0	0	1	5	7	1	2500	300	1	0
8	130720102	5	1	1	0	5	5	4	0	5	5	6	5	0	10000	360	1	0
8	130722104	4	1	1	0	5	3	2	1	1	3	5	2	1	550	120	0	0
8	130724103	6	1	1	0	5	5	5	1	5	5	10	9	1	600	300	0	0
8	130797102	3	1	1	0	5	5	4	1	0	6	5	9	1	2000	120	0	0
8	130844101	4	0	1	1	4	5	3	1	1	10	10	8	1	2500	120	0	0
8	130846101	4	0	0	0	1	5	5	0	0	1	5	5	0	500	120	0	0
8	130872104	4	0	0	1	1	5	4	1	2	7	8	9	0	0	30	0	0
8	130877101	4	0	1	0	4	4	4	1	0	5	8	7	1	2000	240	0	0
8	130878101	4	0	1	0	5	4	2	1	3	6	9	5	1	3000	60	0	0
8	130884101	4	0	0	1	5	5	3	0	2	5	5	10	0	10000	120	0	0
8	130894101	4	0	1	0	4	5	4	0	3	3	8	8	0	1000	120	0	0
8	130895101	4	1	1	0	4	5	3	1	0	1	8	8	1	1000	120	0	0
8	130897103	5	1	1	0	5	4	3	1	3	5	5	3	1	0	480	0	0
8	130898101	4	0	0	1	3	2	1	0	0	3	7	5	1	10000	240	0	0
8	130899101	3	0	0	1	3	5	3	1	0	4	8	9	1	1000	30	0	0
8	130902104	3	0	1	0	5	5	5	1	0	0	5	8	1	10000	180	0	0
8	130914103	4	0	1	1	5	5	4	1	3	3	5	5	0	800	120	1	0
8	130917103	6	1	1	0	4	4	3	0	2	5	8	8	1	1000	180	1	0
8	130926101	4	0	0	1	3	4	4	1	5	3	8	5	1	3000	240	0	0
8	130939103	4	0	1	0	5	5	5	1	0	10	10	5	1	1000	120	0	0
8	132777551	6	1	1	0	5	5	5	0	0	8	8	4	0	5000	2	1	0
8	135717501	4	0	1	0	5	5	2	1	1	3	2	2	1	0	180	0	0
8	136103501	4	1	1	0	5	4	4	0	0	1	8	7	1	1300	120	0	0
8	140001103	5	1	1	0	4	4	5	1	5	5	5	3	1	0	480	0	0
8	140006101	4	1	0	1	5	4	4	0	5	3	7	7	1	3000	300	0	0
8	140013103	4	1	1	0	5	4	4	1	1	4	5	7	0	2000	60	0	0
8	140015105	4	1	1	0	4	5	4	1	3	8	5	5	0	1000	60	0	0
8	140080102	4	1	1	0	5	4	5	1	2	6	9	8	0	10000	2	0	0
8	140086101	4	0	1	0	4	4	2	0	0	0	8	8	1	500	60	0	0
8	140088103	4	1	0	0	5	5	3	1	0	5	8	5	1	1000	300	0	0
8	140096101	4	1	1	0	4	5	5	1	5	8	8	8	0	5000	120	0	0
8	140114101	4	0	1	1	5	3	4	0	2	4	5	8	1	1000	120	0	0
8	140146106	7	0	1	0	5	5	4	1	1	8	8	8	1	3000	300	0	0
8	140148101	4	0	1	0	3	5	3	0	0	2	8	6	0	2000	120	0	0
8	140155101	3	1	1	0	5	5	3	1	5	8	8	8	1	1000	240	0	0
8	140156101	4	0	0	1	3	5	5	1	1	5	8	6	0	2000	180	1	0
8	140171101	4	0	1	1	3	5	3	0	2	5	6	8	1	3000	180	0	0
8	140177101	4	0	1	0	4	2	3	1	3	5	8	8	0	1000	60	0	0
8	140184101	4	0	0	1	2	3	3	1	5	8	8	8	0	5000	60	0	0
8	140192101	4	0	0	1	3	3	2	0	3	4	8	8	0	5000	60	0	0
8	140193103	4	0	1	1	4	5	4	1	0	8	8	8	1	3000	300	1	0
8	140193106	7	1	1	0	5	4	3	1	0	7	5	7	1	2000	240	1	0
8	140203101	5	1	1	0	3	3	3	0	0	7	8	7	0	10000	120	0	0
8	140294103	6	1	1	0	5	4	5	0	1	6	5	6	1	3000	300	1	0
8	140304101	0	0	0	1	5	5	5	0	10	10	10	10	0	0	60	0	0
8	140329103	5	1	1	0	5	5	5	1	3	8	8	8	1	4000	4	1	0
8	140334103	4	0	0	1	4	5	3	1	0	5	5	5	1	2000	180	0	0
8	140347101	5	1	1	0	3	3	3	1	5	5	5	5	0	5000	60	1	0
8	140357101	4	0	1	0	4	5	3	0	3	2	6	5	1	1000	120	0	0
8	140360101	4	1	1	0	4	3	2	0	0	3	6	8	0	1000	30	0	0
8	140374101	4	1	1	0	5	5	5	1	0	8	8	7	1	3000	1	0	0
8	140526104	6	0	1	0	5	5	5	1	3	7	7	9	0	0	60	0	0
8	140545101	5	0	1	0	1	2	3	1	2	5	5	7	0	3000	120	1	0
8	140548103	5	1	1	0	5	5	5	1	0	5	8	5	1	3000	180	0	0
8	140573104	7	1	1	0	5	5	5	0	0	5	5	10	0	3500	240	1	0
8	140583104	6	1	1	0	5	5	4	1	5	6	7	8	1	6000	300	0	0
8	140640101	4	0	1	0	5	5	1	0	0	5	5	8	0	1500	60	0	0
8	140650101	4	0	1	0	3	5	3	1	4	8	6	8	0	1000	180	0	0
8	140652104	4	1	1	0	3	4	4	1	2	9	8	3	1	1000	60	1	0
8	140676103	4	0	0	1	5	5	5	0	0	5	8	8	0	400	180	0	0
8	140866103	7	1	1	0	5	5	4	1	3	7	6	7	1	2000	300	1	0
8	140877104	6	1	1	0	3	5	4	0	2	9	3	5	1	1000	720	1	0
8	143883551	4	1	1	0	4	5	3	0	0	7	7	7	0	2000	120	0	0
8	149452551	5	1	1	0	4	5	4	0	5	5	3	9	0	2000	60	1	0
8	150025551	7	0	1	0	4	3	5	1	2	5	4	7	1	3000	240	1	0
8	155842501	4	0	0	1	3	3	2	0	1	2	5	5	0	500	60	0	0
8	156492501	6	1	1	0	3	4	3	0	5	5	5	5	1	5000	4	1	0
8	158975551	6	1	1	0	3	3	3	0	3	3	8	6	1	2500	300	0	0
8	160375551	4	1	1	0	5	3	3	0	0	4	9	7	0	100	60	0	0
8	164901551	4	0	1	0	3	3	2	0	4	5	5	6	0	6000	30	0	0
8	168979551	4	0	1	0	3	3	1	1	3	4	7	4	0	7000	60	0	0
8	171397551	4	0	1	1	5	5	5	0	0	10	5	7	0	10000	60	0	0
8	175287551	6	1	1	0	2	4	3	1	3	8	8	8	1	2000	120	1	0
8	177559501	6	1	1	0	5	4	3	1	4	8	10	8	1	1000	60	1	0
8	187282551	5	1	1	0	5	5	5	0	5	3	7	5	1	2000	600	1	0
8	192963551	6	1	1	0	5	5	3	1	6	6	6	7	0	7000	120	1	0
8	193118551	5	1	1	0	5	5	3	1	9	8	9	9	1	2000	180	1	0
8	193477551	4	0	1	0	5	4	2	0	1	2	0	8	1	4000	300	0	0
8	199193551	4	0	1	1	3	3	3	0	0	3	5	5	1	1000	180	0	0
8	207566501	4	1	1	0	4	5	4	0	4	7	8	7	0	10000	180	0	0
8	210082101	6	0	1	1	3	4	3	1	5	6	10	8	0	4000	60	0	0
8	210089101	3	1	0	0	4	5	4	0	5	6	10	5	1	2000	120	0	0
8	210099103	4	1	1	0	4	4	4	1	5	7	8	5	1	1000	180	0	0
8	210155103	3	0	1	0	5	3	2	1	5	3	9	8	0	2700	60	0	0
8	210156103	4	0	1	0	4	5	3	0	0	5	5	5	0	1000	30	0	0
8	210221101	7	1	1	0	5	5	5	1	5	3	8	6	1	2000	900	1	0
8	210413101	3	0	1	0	3	4	3	0	5	7	8	5	0	5000	120	0	0
8	210422103	4	0	1	1	2	3	3	1	5	0	8	8	0	2000	60	0	0
8	210610103	4	1	1	0	5	5	4	0	2	5	5	7	0	1000	150	1	0
8	210730102	5	1	1	0	5	5	5	0	0	2	10	10	1	3000	180	0	0
8	210741104	4	1	1	0	2	4	2	0	3	5	7	7	0	8000	180	0	0
8	210749103	5	0	1	0	3	4	3	1	1	7	7	7	0	20000	60	0	0
8	210759103	6	1	1	0	3	5	5	1	0	7	5	5	0	8000	960	1	0
8	210865101	6	0	1	1	5	5	3	1	5	8	6	8	1	4000	120	1	0
8	210898103	8	1	1	0	3	4	3	1	3	4	5	8	1	30000	240	1	0
8	210908101	0	0	0	1	5	5	3	1	5	10	8	8	1	10000	240	0	0
8	210908103	5	1	1	0	4	5	5	1	3	5	5	8	1	0	300	1	0
8	210925104	4	0	1	0	3	4	3	1	3	5	4	5	1	0	180	0	0
8	210932101	3	0	1	0	5	5	5	0	0	10	10	10	0	5000	420	0	0
8	211028104	4	0	1	0	3	3	5	0	0	5	5	10	1	2000	120	0	0
8	211029101	4	1	1	0	2	3	3	0	3	7	7	7	0	800	30	0	0
8	211031101	5	1	1	0	5	5	5	1	1	5	7	8	1	3000	240	0	0
8	211044101	4	0	1	1	1	3	1	1	3	6	7	5	0	1500	600	0	0
8	211080105	6	0	1	0	5	5	5	1	0	5	8	8	1	20000	120	1	0
8	211189104	6	1	1	0	4	4	3	1	2	5	7	7	0	0	720	1	0
8	211200101	4	0	0	1	1	2	2	1	1	2	2	5	0	1000	120	0	0
8	211230103	3	0	0	1	3	4	3	0	0	5	8	8	0	10000	240	0	0
8	211390103	4	1	1	0	3	3	3	1	5	10	5	5	1	30000	60	0	0
8	211401101	4	0	0	1	3	3	5	1	5	0	10	8	1	15000	60	0	0
8	211402104	4	1	0	1	5	5	3	0	1	0	6	5	1	10000	300	0	0
8	211427103	4	1	1	0	5	5	5	0	3	8	5	6	0	1500	180	0	0
8	211460103	3	0	0	1	5	5	5	0	0	10	5	6	0	8000	180	0	0
8	211466103	5	1	1	0	5	5	5	1	5	10	10	8	0	5000	120	0	0
8	211472101	4	0	0	1	5	5	5	1	0	10	10	10	1	5000	60	0	0
8	211479103	4	1	1	0	5	5	4	0	0	7	5	8	1	10000	300	0	0
8	211480103	4	1	1	0	5	5	5	0	3	5	6	8	1	2000	360	0	0
8	211496101	4	0	0	1	5	5	5	1	0	5	8	8	1	16000	120	1	0
8	211498103	3	0	0	1	5	5	5	0	0	5	7	10	0	1000	90	0	0
8	211499103	4	1	1	0	4	4	4	1	0	8	5	8	1	5000	180	0	0
8	211504103	6	1	1	1	3	4	5	1	5	10	8	10	0	2000	180	1	0
8	211801101	3	0	0	1	3	3	3	1	3	6	6	8	1	5000	300	0	0
8	211806102	0	0	1	0	1	5	5	0	0	10	5	7	0	5000	300	0	0
8	211807103	3	1	1	0	5	5	5	1	0	3	3	8	0	5000	180	0	0
8	211809102	4	0	1	0	5	4	4	1	5	5	8	5	1	3500	60	0	0
8	211814101	4	0	0	1	5	3	4	1	5	5	8	5	0	10000	180	0	0
8	211897101	7	1	1	1	3	5	2	0	3	3	10	5	1	25000	60	1	0
8	211921103	4	0	0	1	5	5	5	0	0	0	5	5	1	10000	300	0	0
8	211934103	4	1	1	0	3	4	4	1	5	8	8	5	0	1000	120	0	0
8	220013103	6	1	1	0	5	5	4	0	1	4	2	5	1	5000	120	1	0
8	220018104	6	0	1	0	3	3	3	1	0	3	5	6	1	5000	180	0	0
8	220024101	4	0	0	1	5	5	3	1	4	3	7	8	1	15000	30	0	0
8	220031103	7	1	1	0	3	3	3	1	5	10	10	8	0	5000	6	1	0
8	220062101	3	0	0	1	4	3	4	0	0	0	5	10	1	5000	120	0	0
8	220067101	4	0	1	1	3	5	5	1	0	5	10	6	1	3000	360	0	0
8	220069101	5	0	1	0	3	5	3	1	3	8	5	5	0	5000	480	0	0
8	220082103	5	0	1	0	3	3	3	0	0	7	5	6	0	300	420	0	0
8	220086101	3	0	0	1	1	3	3	0	0	2	0	3	0	1000	60	0	0
8	220088104	3	0	1	0	5	5	3	1	3	6	8	7	1	1000	180	0	0
8	220092103	6	1	1	0	5	5	3	1	5	6	8	8	1	5000	300	0	0
8	220106104	3	0	0	1	5	5	5	0	0	10	8	8	1	0	180	0	0
8	220149101	5	0	1	1	5	5	4	1	2	7	5	8	1	8000	120	0	0
8	226884551	5	1	1	0	5	4	2	1	3	5	7	7	1	6000	150	1	0
8	230054101	4	0	0	1	1	5	3	0	2	2	6	8	0	10000	120	0	0
8	230169101	3	0	0	1	3	4	3	0	0	7	5	7	1	12000	240	0	0
8	230186101	4	0	1	0	5	5	5	0	0	5	8	8	1	10000	300	0	0
8	230504103	4	1	0	1	1	3	2	1	5	5	8	8	0	5000	60	0	0
8	230508104	4	0	1	0	1	1	5	1	5	5	7	5	0	2000	60	0	0
8	230560101	4	1	1	0	5	5	1	0	0	5	5	10	0	5000	120	0	0
8	230569103	4	0	0	1	3	4	3	1	0	5	8	4	1	25000	180	0	0
8	230571101	4	0	0	1	3	3	2	1	0	5	10	5	0	5000	30	0	0
8	246549501	6	1	1	0	4	4	4	1	4	5	3	5	1	3000	120	0	0
8	247031551	6	1	1	0	3	5	2	0	4	6	3	6	1	5000	60	0	0
8	248516501	4	0	1	0	2	5	5	1	0	2	7	8	0	0	180	0	0
8	256368503	5	1	1	0	5	5	5	1	5	9	10	8	0	6000	60	0	0
8	266335501	7	1	1	0	3	4	3	1	4	5	5	7	1	3000	180	1	0
8	275448501	4	1	1	0	5	4	3	0	1	10	8	5	1	400	300	0	0
8	284605551	5	1	1	0	5	5	3	1	2	8	5	3	1	30000	240	1	0
8	285526501	0	0	1	0	5	5	3	0	0	4	3	3	1	4000	120	0	0
8	285793431	3	0	1	0	5	5	3	1	5	9	10	9	1	2000	10	0	0
8	286921501	5	0	1	0	4	4	4	0	5	5	5	7	0	2000	120	0	0
8	287131501	6	1	0	0	5	5	5	0	3	10	5	8	1	5000	180	0	0
8	311407101	4	1	1	0	4	3	3	1	4	5	7	6	1	20000	180	1	0
8	312020101	4	0	0	1	3	4	3	1	0	4	6	8	0	1000	60	0	0
8	312036101	4	1	1	0	5	5	4	0	1	5	5	7	1	3000	300	1	0
8	312044101	4	1	1	0	2	3	2	0	0	10	5	3	0	4000	180	0	0
8	312137101	6	1	1	0	5	5	5	1	0	10	10	10	0	3000	600	0	0
8	312144101	6	1	1	0	5	4	3	1	1	6	5	8	1	10000	400	0	0
8	312510101	4	1	1	0	1	5	4	1	3	1	5	6	0	4000	480	0	0
8	317095431	3	0	0	1	4	3	4	0	0	0	2	8	1	3000	4	0	0
8	320116101	4	0	1	1	3	3	3	0	5	5	8	8	1	5000	240	0	0
8	320119101	4	1	1	1	5	4	3	0	1	8	5	8	1	2000	180	0	0
8	320381101	6	1	1	0	3	3	3	1	0	4	7	8	0	3000	180	1	0
8	330082101	7	1	1	1	5	5	5	1	9	7	9	5	0	20000	300	1	0
8	330091104	5	1	0	1	5	4	3	1	0	5	8	9	0	0	180	1	0
8	330187104	7	0	1	0	4	5	5	1	6	6	7	8	0	5000	60	1	0
8	330221102	6	1	1	0	5	3	4	1	6	7	8	8	1	2000	240	1	0
8	330296101	5	1	1	0	5	4	4	0	4	7	7	8	1	5000	120	0	0
8	330371101	4	0	1	1	5	5	3	0	0	5	8	8	1	15000	720	0	0
8	340038101	4	1	1	0	5	5	5	1	5	5	7	8	1	1000	120	0	0
8	340128101	3	0	0	1	4	3	5	1	3	8	8	8	1	2000	60	0	0
8	340199103	4	1	1	0	5	5	4	1	4	5	7	8	1	3000	240	0	0
8	340206103	6	1	0	0	5	5	5	1	5	8	8	8	1	1500	240	1	0
8	340301103	7	1	1	0	5	5	5	1	4	7	7	7	1	3000	240	1	0
8	340328101	4	0	1	0	4	4	4	0	2	5	7	7	1	30000	180	0	0
8	340339105	7	1	1	0	4	4	2	0	0	6	6	8	1	5000	60	1	0
8	340356101	4	0	0	1	4	3	4	1	0	8	6	6	1	20000	60	0	0
8	340377103	7	1	1	0	2	4	3	0	3	4	7	6	1	1000	180	1	0
8	340382104	5	1	1	0	5	5	3	0	5	8	5	7	1	8000	480	1	0
8	350030101	4	1	1	0	5	5	4	1	0	5	8	8	1	2000	120	0	0
8	350035101	0	0	1	1	1	5	1	0	1	5	5	5	1	1000	15	0	0
8	350062103	4	1	1	1	5	5	3	1	3	5	8	8	0	3000	120	0	0
8	350065104	4	1	1	0	3	3	3	0	5	8	5	10	0	2000	180	0	0
8	350072103	4	0	1	0	5	5	2	1	1	1	6	5	0	0	120	0	0
8	350098103	5	1	1	0	5	5	5	1	6	6	8	7	1	3000	180	0	0
8	350107106	5	1	1	0	4	5	2	1	3	4	6	9	1	3000	180	1	0
8	350108101	4	0	0	1	4	3	3	1	5	7	7	7	0	1000	30	0	0
8	350111103	5	1	1	0	5	5	3	1	3	7	7	8	1	0	300	1	0
8	350181101	4	0	1	1	3	3	4	1	4	7	6	7	1	2000	60	0	0
8	350183102	5	0	1	1	4	3	1	1	3	5	7	5	1	20000	60	0	0
8	350183107	4	1	1	0	3	4	3	0	0	3	5	5	1	3000	240	1	0
8	360053103	4	1	1	0	5	4	2	0	0	3	6	8	1	1000	360	0	0
8	360057104	4	0	1	1	4	5	3	1	2	5	7	8	1	1240	60	0	0
8	360146101	4	0	0	1	5	3	5	0	0	0	4	6	0	10000	120	0	0
8	360148103	5	1	1	0	5	4	4	0	2	5	6	6	0	4000	120	1	0
8	360157103	4	0	1	0	5	5	4	1	1	0	7	7	1	3000	180	0	0
8	360171101	5	1	1	0	3	4	3	0	5	8	8	8	1	10000	480	1	0
8	360183101	4	1	0	1	5	5	4	1	0	6	8	8	1	8000	120	0	0
8	360193101	3	1	1	0	5	5	1	0	0	5	5	8	0	6000	30	0	0
8	360239103	5	1	1	0	4	4	5	1	5	8	8	7	1	2000	120	1	0
8	360251102	4	1	1	0	5	1	5	1	0	10	10	10	1	2000	30	0	0
8	360304101	4	0	1	1	5	5	3	1	5	0	7	3	1	2500	120	0	0
8	360312101	4	1	1	0	4	4	3	1	5	5	6	6	1	15000	120	0	0
8	360315101	4	1	1	1	4	5	3	1	0	6	6	6	0	2000	30	0	0
8	360317103	4	0	0	1	4	5	3	1	3	3	5	7	0	2000	120	0	0
8	360330101	3	1	1	1	5	3	3	0	4	0	3	8	1	1550	6	0	0
8	360335101	3	1	1	1	5	5	4	0	0	9	8	7	1	1500	120	0	0
8	370076103	4	1	1	0	2	3	2	0	1	7	2	7	0	600	120	0	0
8	370085101	4	0	0	1	4	4	4	0	2	6	6	8	1	3000	360	0	0
8	370092103	5	1	1	0	5	5	5	0	2	5	5	4	0	2000	300	1	0
8	370142103	4	0	1	1	5	5	4	1	5	5	8	6	1	3000	120	0	0
8	370152101	4	0	0	1	1	1	1	1	0	7	10	5	1	1000	60	0	0
8	370169103	5	0	1	1	5	4	3	1	5	6	8	6	1	10000	120	0	0
8	370197101	4	0	1	1	5	3	3	1	5	8	7	8	1	2500	120	0	0
8	370208103	4	1	1	0	5	5	5	1	2	2	6	6	1	3000	180	0	0
8	370221101	5	1	1	1	5	4	4	0	0	5	5	5	1	4000	120	0	0
8	370238103	4	1	1	0	5	5	5	1	5	10	10	8	0	2000	240	0	0
8	370256103	4	1	1	0	5	5	5	1	0	10	8	8	1	500	480	1	0
8	370280101	4	1	1	0	3	5	1	1	0	4	6	8	0	3000	60	0	0
8	370283101	4	0	0	0	4	3	4	0	6	8	8	8	0	2000	120	0	0
8	370285101	4	0	0	1	5	5	3	1	4	8	6	6	0	2000	120	0	0
8	370294101	4	1	0	1	5	5	5	0	0	5	6	10	0	1500	120	0	0
8	370299101	4	1	1	0	3	3	3	1	3	6	9	6	1	1000	30	0	0
8	370343103	7	1	1	0	5	5	4	0	5	5	6	8	1	2000	500	1	0
8	370407101	6	1	1	0	4	4	3	1	5	5	7	6	1	3000	360	1	0
8	370410101	4	0	1	0	5	4	4	0	3	5	5	5	1	6000	480	1	0
8	370452103	8	1	1	0	5	5	5	1	6	5	8	8	1	2000	120	1	0
8	370463101	4	0	1	0	3	3	3	0	0	7	8	8	0	10000	120	0	0
8	370510105	5	1	1	0	4	3	3	0	0	7	5	8	0	1000	120	0	0
8	370538103	5	0	0	1	5	5	3	1	0	6	5	8	0	10000	120	1	0
8	370558103	5	0	1	0	4	5	3	0	2	7	8	8	1	1000	180	0	0
8	370603101	6	1	1	0	4	4	3	0	0	5	3	5	1	2000	420	1	0
8	370621101	4	1	1	0	5	5	4	0	0	7	5	5	0	5000	180	0	0
8	370709104	6	1	1	0	5	5	4	1	2	6	7	6	1	30000	150	0	0
8	370709105	0	0	1	0	5	5	4	1	5	4	6	4	1	800	300	0	0
8	370718101	4	1	1	0	3	3	2	1	3	3	5	5	1	1000	240	0	0
8	410185105	7	1	1	0	2	2	2	1	5	5	5	5	0	3000	2	0	0
8	410232104	8	1	1	0	2	3	3	1	5	7	8	6	0	3000	30	1	0
8	410239101	5	0	0	1	5	5	5	0	5	5	10	10	0	1000	7	0	0
8	410245101	3	1	1	0	5	5	5	0	0	8	7	8	0	1000	60	0	0
8	410343103	5	0	1	1	5	5	3	1	1	7	5	6	1	500	180	1	0
8	410343104	5	0	1	1	5	4	4	0	0	6	5	8	0	500	120	1	0
8	410399104	7	1	1	0	4	4	3	1	3	4	5	6	1	1000	240	1	0
8	410400104	5	1	1	0	4	4	4	1	5	5	5	8	0	2000	180	1	0
8	410404103	4	0	0	1	5	5	4	0	5	5	8	7	0	1000	180	0	0
8	410417101	5	0	0	1	4	4	5	1	5	5	8	5	0	3000	120	0	0
8	410424101	4	1	1	0	4	4	4	0	2	7	8	7	1	500	120	1	0
8	410427101	4	0	1	1	4	4	4	1	0	6	8	9	1	0	120	0	0
8	410429104	4	0	1	0	5	4	2	0	0	9	8	8	1	500	120	0	0
8	410434101	4	0	1	1	4	5	5	1	6	9	8	7	0	1000	120	0	0
8	410443103	4	0	1	0	3	3	4	1	0	5	8	8	0	1000	90	0	0
8	410447104	4	1	1	0	5	5	5	1	4	0	6	5	1	1000	360	0	0
8	410449103	4	0	1	1	4	4	4	0	2	3	5	5	0	500	120	0	0
8	410454101	5	0	1	0	5	5	5	1	5	5	6	6	1	2000	120	0	0
8	410456103	4	0	1	1	5	4	2	1	3	8	7	8	1	2000	30	0	0
8	410470101	3	0	0	1	4	2	3	0	3	5	8	5	1	1000	120	0	0
8	410473101	4	0	0	1	4	5	5	0	3	5	4	5	1	5000	180	0	0
8	410474101	6	1	0	0	4	5	4	0	4	5	8	8	1	3000	60	0	0
8	410513104	5	0	0	1	3	5	3	1	3	3	5	5	0	1000	1	0	0
8	410519103	4	1	0	1	3	4	3	0	0	6	7	9	1	1000	150	0	0
8	410519104	4	1	1	0	3	5	4	0	3	5	8	7	0	0	120	1	0
8	410520101	3	0	0	1	3	3	3	1	0	6	8	7	1	1000	2	0	0
8	410522101	4	0	0	1	4	5	5	1	3	7	8	8	0	3000	4	0	0
8	410530103	6	1	1	0	3	3	3	0	0	5	5	9	0	3000	2	1	0
8	410531103	4	0	1	0	4	3	4	0	2	5	8	5	0	2000	1	0	0
8	410541101	6	1	1	0	5	5	4	1	2	3	6	6	1	1500	240	0	0
8	410548101	5	1	1	0	4	3	4	1	5	6	8	8	1	2000	2	0	0
8	410548102	4	1	1	0	3	4	3	1	1	5	8	6	1	500	120	0	0
8	410550101	4	1	1	0	5	5	5	1	3	5	8	7	1	2000	480	1	0
8	410559101	4	0	0	1	5	5	3	1	2	3	8	5	1	6000	120	0	0
8	410564101	3	0	0	1	3	3	3	0	0	3	5	5	1	1000	4	0	0
8	410721105	3	0	1	0	4	5	4	0	1	3	7	8	1	3000	180	0	0
8	410736103	5	1	1	0	5	5	3	1	5	7	8	7	1	2000	180	0	0
8	410742103	4	1	1	0	4	4	3	1	5	0	8	5	1	6000	120	0	0
8	410792104	3	1	0	1	5	5	5	1	5	5	10	10	1	2600	120	0	0
8	410809103	4	0	1	0	3	2	3	1	0	3	9	8	0	1000	30	0	0
8	410820101	0	0	0	1	3	4	4	0	0	5	5	8	0	2000	30	0	0
8	410858103	4	1	1	0	5	5	3	0	0	5	5	5	0	3000	240	0	0
8	410869101	3	1	1	0	5	5	5	0	0	10	10	10	1	3000	120	0	0
8	410889104	4	0	0	1	5	5	4	1	2	10	8	9	0	800	180	0	0
8	410896104	3	1	1	0	5	4	3	0	3	6	7	8	1	100	120	0	0
8	410941501	4	1	1	0	3	4	4	1	3	6	8	6	0	0	60	0	0
8	410949101	3	1	0	1	5	5	5	1	3	5	8	8	0	2000	240	0	0
8	410982104	3	0	0	1	5	5	2	0	0	7	8	5	0	5000	30	0	0
8	410993104	3	1	1	0	3	4	3	0	5	9	9	6	0	2000	120	0	0
8	411009102	4	0	1	0	4	3	4	1	1	8	8	5	1	800	120	0	0
8	411036101	4	1	1	0	3	5	3	1	0	5	8	8	1	3000	60	0	0
8	411043101	3	0	1	1	2	5	2	0	0	5	5	8	1	2000	60	0	0
8	411054102	5	1	1	0	5	4	4	0	0	5	7	8	1	1000	180	0	0
8	411058101	4	0	1	0	5	5	5	1	5	5	8	10	0	0	120	0	0
8	411118103	3	1	1	0	5	5	5	0	3	5	7	7	0	1200	360	0	0
8	411184104	4	0	0	1	5	5	4	1	1	7	7	8	1	500	240	0	0
8	411186101	7	1	1	0	5	5	3	1	5	6	8	8	1	3000	120	0	0
8	411191101	4	0	1	0	4	4	4	0	1	8	7	7	0	2000	180	0	0
8	411205101	4	1	1	1	3	3	3	1	0	10	5	5	0	3000	60	0	0
8	411216103	4	1	1	0	4	4	3	0	3	2	8	10	0	3000	90	0	0
8	411217104	3	1	1	0	5	5	5	1	0	5	5	10	1	600	120	0	0
8	411227101	4	1	0	1	4	3	2	0	3	5	7	8	1	2000	120	0	0
8	411306104	6	1	1	0	4	4	3	1	5	5	6	6	0	2000	240	1	0
8	411307101	4	0	1	0	2	3	4	1	1	5	6	7	0	2000	180	1	0
8	411317101	4	1	1	0	3	4	4	1	5	5	8	6	1	1400	180	0	0
8	411327101	4	1	0	1	4	5	4	1	2	8	8	7	1	2000	120	0	0
8	411329105	5	1	1	0	1	3	2	0	0	5	7	3	1	2000	30	0	0
8	411331104	5	1	1	0	4	4	3	0	5	5	7	7	1	2000	180	0	0
8	411354104	6	1	1	0	5	3	1	1	2	3	5	6	0	600	180	1	0
8	411404103	4	1	1	0	2	5	5	0	1	10	5	5	0	500	420	0	0
8	411421104	4	1	1	0	5	5	5	1	0	7	5	8	1	0	360	0	0
8	411434102	3	0	1	0	5	5	3	1	2	5	5	8	1	2000	360	0	0
8	411440103	0	1	1	0	2	3	2	1	0	5	5	5	1	1000	60	0	0
8	411442101	3	1	1	0	5	5	2	0	1	3	1	5	0	3000	300	0	0
8	411528104	4	1	1	0	5	5	4	1	0	10	8	8	0	2300	90	0	0
8	411547102	3	1	1	0	5	1	5	0	0	1	6	5	1	1000	120	0	0
8	411549104	4	1	1	0	4	3	3	1	5	3	6	7	0	0	180	0	0
8	411568101	4	0	0	1	5	5	5	1	4	6	7	8	1	50000	120	0	0
8	411588104	4	0	1	0	5	5	5	0	5	5	8	8	1	500	360	1	0
8	411591103	5	0	1	1	5	4	5	0	5	6	6	8	1	800	240	0	0
8	411755103	6	1	1	0	5	4	2	1	2	2	5	7	0	0	600	1	0
8	411759101	4	0	0	1	5	5	3	1	0	4	8	10	0	1600	180	0	0
8	411763103	0	0	1	0	5	4	3	0	3	5	5	5	0	1000	120	0	0
8	420025101	4	1	1	0	3	4	4	1	1	4	3	8	0	2000	60	0	0
8	420289104	6	1	1	0	4	5	3	1	5	6	6	7	1	1000	180	1	0
8	420407104	7	1	1	0	3	5	4	0	0	8	7	7	1	8000	360	1	0
8	430247105	5	1	1	0	5	5	5	1	3	4	8	8	1	5000	480	1	0
8	430248101	4	0	1	0	4	3	3	0	2	6	9	6	0	30000	60	0	0
8	430257101	4	1	1	0	5	5	5	0	0	5	5	5	0	30000	180	0	0
8	430264101	4	0	1	0	4	5	3	1	0	8	5	6	1	20000	60	0	0
8	430302103	5	0	1	0	5	4	3	1	2	7	7	5	1	15000	180	1	0
8	430322107	4	1	1	0	5	5	1	0	2	1	4	5	1	8000	60	0	0
8	430416103	4	1	1	0	4	3	2	1	3	6	6	6	1	3000	480	1	0
8	430455107	4	1	1	0	5	5	5	1	3	9	5	3	0	0	300	0	0
8	430717101	3	0	1	1	3	5	3	1	0	5	5	5	0	20000	120	0	0
8	430722103	4	1	1	0	3	2	2	0	0	0	0	5	1	1000	300	0	0
8	430727102	5	1	1	0	5	4	5	0	1	8	5	8	1	1500	360	1	0
8	430728101	4	1	0	1	2	2	4	1	5	8	6	6	1	10000	60	0	0
8	440223101	4	1	1	0	3	5	3	1	2	5	6	8	1	10000	120	1	0
8	440253103	4	0	1	1	4	4	4	1	3	6	7	10	1	2000	120	1	0
8	440273101	4	1	1	0	5	5	5	1	3	5	10	10	0	0	120	0	0
8	440298105	4	1	1	0	5	5	4	1	2	9	6	7	1	0	150	0	0
8	440309104	6	1	1	1	5	5	3	0	3	4	4	3	1	3000	300	1	0
8	440320105	5	1	1	0	4	5	5	0	0	5	5	10	0	2000	240	0	0
8	440356101	4	0	1	0	5	5	5	0	3	5	7	9	0	3000	180	0	0
8	440366101	4	1	1	0	5	5	5	0	0	5	8	10	1	3000	300	0	0
8	440380101	3	0	1	1	3	3	3	0	4	5	6	5	1	3000	30	0	0
8	440385104	4	1	1	0	5	5	3	0	0	5	6	6	0	6000	180	0	0
8	440424101	4	0	1	1	5	4	3	0	0	1	5	5	1	3000	120	0	0
8	440442105	7	1	1	0	5	5	5	1	8	9	8	8	0	10000	60	1	0
8	440450101	3	1	0	0	4	5	2	1	0	0	8	8	0	4000	30	0	0
8	440531104	4	1	1	0	5	4	4	0	1	5	5	6	1	1500	180	1	0
8	440531105	6	1	1	1	5	3	3	0	2	5	3	5	1	500	120	1	0
8	440544101	3	0	1	0	5	5	5	1	5	5	5	10	1	7000	120	0	0
8	440596101	4	0	0	1	3	4	3	1	0	5	8	8	0	1000	120	0	0
8	440606101	5	0	0	1	5	3	2	0	5	7	6	6	1	1000	60	0	0
8	440616101	6	0	1	0	4	5	5	0	0	10	0	10	0	200	10	0	0
8	440787102	3	0	1	0	5	5	5	1	0	0	10	10	1	10000	480	0	0
8	440788103	4	1	1	0	4	5	4	0	0	1	5	8	1	8000	180	0	0
8	441039101	3	1	1	1	5	4	4	0	0	5	8	8	1	2500	180	0	0
8	441072103	4	1	1	0	5	5	3	1	3	5	8	5	1	2000	120	1	0
8	441402106	4	1	1	0	5	5	5	0	3	3	5	4	1	300	720	0	0
8	441686103	4	1	1	0	5	5	5	0	5	4	9	8	0	5500	1	0	0
8	441699101	3	1	1	0	3	5	5	0	1	5	5	5	1	4000	120	0	0
8	441714105	6	1	1	0	4	4	5	1	6	6	7	3	1	0	600	1	0
8	441863103	7	1	1	0	1	2	3	1	5	9	8	7	0	5000	60	1	0
8	441919105	7	1	1	0	5	5	5	1	5	5	6	6	1	5000	480	1	0
8	441921101	4	1	0	1	4	4	3	1	3	7	8	7	1	3000	60	0	0
8	441997104	3	0	1	0	5	5	5	1	0	10	10	5	1	3000	180	0	0
8	450009101	4	0	0	1	4	5	4	1	5	7	8	7	0	10000	300	0	0
8	450035103	5	1	1	1	5	5	5	1	2	5	8	8	0	0	180	0	0
8	450123101	0	0	1	1	5	4	3	0	2	5	4	5	1	1500	60	0	0
8	450124103	4	0	0	1	3	5	3	0	1	2	2	5	0	1000	60	0	0
8	450127104	4	1	1	0	1	2	1	0	0	0	0	1	0	1000	30	0	0
8	450146104	3	1	1	0	5	3	3	0	0	0	0	8	0	3500	180	0	0
8	450164103	4	0	1	0	5	5	5	1	3	5	8	6	1	500	180	0	0
8	450206103	4	1	1	0	5	5	4	1	0	9	8	7	1	3000	120	0	0
8	450210103	3	1	1	0	5	5	5	1	3	5	7	5	0	1000	240	0	0
8	450266104	4	1	1	0	4	3	1	1	3	5	10	5	1	1000	240	0	0
8	450300101	3	0	0	1	1	4	2	0	1	4	7	5	0	1500	30	0	0
8	450304101	4	0	0	1	3	5	5	1	3	6	8	6	0	2500	60	0	0
8	450305101	3	0	0	1	4	3	3	0	3	4	5	4	0	500	240	0	0
8	450318103	4	0	1	0	4	4	3	0	0	5	5	6	1	0	180	0	0
8	450348101	4	0	1	0	2	3	2	0	5	5	10	5	0	1500	120	0	0
8	450349101	5	0	0	0	3	5	3	1	5	9	9	7	0	16000	60	0	0
8	450358102	5	0	0	1	4	2	3	1	2	5	5	8	0	5000	180	0	0
8	500175105	5	0	1	0	5	5	5	1	7	8	10	8	0	12000	30	0	0
8	500178101	0	0	0	1	5	5	5	0	5	5	8	5	1	1500	60	0	0
8	500238104	6	1	1	0	5	4	4	1	5	8	7	8	1	20000	60	1	0
8	510068101	4	1	1	0	3	3	2	1	5	6	8	9	0	4000	60	0	0
8	510077101	4	0	1	1	5	3	3	0	5	5	5	5	0	3000	2	0	0
8	510080103	6	0	0	1	3	5	4	1	4	6	6	7	1	8000	300	0	0
8	510228101	5	1	1	0	3	5	3	1	2	5	8	6	1	4000	30	0	0
8	510232102	5	1	1	0	3	5	5	1	5	5	5	7	1	7000	180	0	0
8	510248103	3	1	1	0	4	5	4	1	3	1	5	10	0	2000	400	1	0
8	510259101	3	0	0	1	5	5	2	1	5	7	9	8	1	2500	60	0	0
8	510275101	4	1	1	0	2	5	2	0	2	4	5	7	1	20000	180	1	0
8	510326101	3	0	0	1	1	5	4	0	0	8	8	8	0	1500	60	0	0
8	510337105	5	1	1	0	5	4	4	1	3	4	5	7	1	2000	60	0	0
8	510344103	0	1	1	0	4	4	2	0	0	3	5	4	1	0	300	0	0
8	510353101	0	0	0	1	4	4	3	0	3	5	7	5	1	4500	120	0	0
8	510363101	3	0	0	1	4	4	4	1	4	6	6	7	0	5000	60	0	0
8	510396101	0	1	0	1	5	5	5	0	10	5	5	10	0	3000	240	0	0
8	510397101	3	0	0	1	5	5	5	0	0	9	10	8	0	2000	60	0	0
8	510399101	0	0	0	1	5	5	5	0	0	6	3	5	0	0	90	0	0
8	510434101	3	0	0	1	2	2	2	0	2	5	4	7	0	0	120	0	0
8	510447101	0	0	0	1	3	3	3	1	2	3	10	10	1	500	10	0	0
8	510522102	0	0	0	1	3	4	4	1	4	8	5	9	0	5000	2	0	0
8	510549101	0	0	0	1	2	3	2	1	1	8	8	8	0	500	60	0	0
8	510592106	4	1	1	0	4	5	3	0	4	4	1	8	1	20000	4	0	0
8	510593102	4	1	0	1	2	5	4	0	0	5	5	5	1	4000	300	0	0
8	510593103	5	1	1	1	5	5	3	1	5	7	6	8	1	5000	360	1	0
8	510597101	3	1	1	0	3	3	2	1	5	6	8	5	0	5000	90	0	0
8	510857101	3	0	1	1	5	3	3	1	0	8	5	5	0	2000	180	0	0
8	510886101	5	1	1	0	5	4	4	1	5	7	8	7	1	3000	60	0	0
8	510950101	4	0	1	1	4	5	3	1	0	4	8	8	1	8000	60	0	0
8	510953103	7	1	1	0	5	5	5	1	2	4	6	6	1	1000	300	1	0
8	511007101	4	0	0	1	4	4	4	0	3	5	5	5	1	8000	4	0	0
8	520002101	0	0	1	0	5	4	4	0	3	0	5	5	0	3000	60	0	0
8	520044104	5	1	1	0	3	4	3	1	5	8	7	6	1	1000	180	0	0
8	520162101	0	0	0	1	1	1	3	0	1	8	7	8	0	5000	10	0	0
8	520166101	4	0	1	0	2	3	2	0	2	7	5	8	1	10000	60	0	0
8	520180102	3	0	0	1	5	5	5	0	0	8	8	10	1	1500	60	0	0
8	520183105	4	0	0	1	3	3	3	1	3	8	5	5	0	4000	120	0	0
8	520201104	4	0	1	0	2	4	3	0	2	4	5	5	0	0	180	1	0
8	520216101	0	0	0	1	3	1	3	0	2	8	3	4	0	10000	8	0	0
8	520290103	6	0	0	1	3	4	4	0	3	7	7	8	1	3000	120	1	0
8	520384103	4	0	0	0	2	2	2	1	0	0	0	5	1	0	3	0	0
8	520404106	4	1	0	1	5	5	4	0	3	5	4	5	0	1000	90	1	0
8	520436103	5	0	1	0	3	5	5	1	5	7	8	8	0	5000	30	1	0
8	520436106	5	1	1	0	5	5	4	1	5	8	8	5	1	0	240	0	0
8	520440101	4	0	1	0	2	4	2	0	3	7	8	7	0	30000	180	0	0
8	520457103	5	0	1	0	4	3	3	1	8	8	8	5	1	8000	120	0	0
8	520511101	4	1	1	0	5	5	3	1	6	8	7	7	1	3000	120	0	0
8	520521101	3	1	0	1	5	3	4	1	1	6	8	8	1	2000	90	0	0
8	520529101	4	0	0	1	3	5	5	1	5	0	6	5	1	1000	120	0	0
8	520551101	4	0	0	1	5	4	3	1	0	10	8	6	0	2000	30	0	0
8	520571101	5	1	1	0	4	3	2	0	3	0	6	5	1	4000	300	0	0
8	530014103	7	1	1	0	5	5	5	1	1	7	7	5	1	2000	180	1	0
8	530016101	4	0	0	1	5	4	4	0	4	7	6	10	1	2000	60	0	0
8	530027101	3	0	0	1	5	4	2	0	5	5	5	8	0	5000	3	0	0
8	530034101	4	0	0	1	5	5	5	1	2	3	10	7	1	4000	60	1	0
8	530043103	7	1	1	0	2	5	3	1	5	10	6	7	0	2000	120	1	0
8	530055103	4	0	1	0	5	5	5	1	6	8	8	7	1	2000	180	1	0
8	530055104	6	1	1	0	5	4	5	1	6	8	8	8	1	0	300	1	0
8	530058105	7	0	0	1	5	5	5	1	4	3	9	8	0	3000	300	0	0
8	530077101	3	0	0	1	5	5	5	1	5	10	10	6	0	20000	30	0	0
8	530121104	6	1	1	0	5	4	4	1	5	7	7	8	1	1000	180	1	0
8	530127101	4	1	1	0	4	4	2	1	1	5	5	6	1	3000	120	0	0
8	530131101	5	1	1	0	5	5	4	0	5	5	5	7	0	1000	10	0	0
8	530136101	3	0	0	1	3	4	3	0	0	10	8	5	0	3000	120	0	0
8	530153101	4	0	1	1	3	4	3	1	3	5	6	7	0	3000	120	0	0
8	530174102	5	1	1	0	5	5	5	1	4	5	8	6	0	1000	120	0	0
8	530193103	5	0	0	1	5	5	5	1	5	7	6	6	0	1500	120	0	0
8	530212101	5	0	1	1	5	4	4	0	5	8	8	8	0	500	120	1	0
8	530213101	3	0	0	1	5	3	3	1	3	8	6	5	1	5000	3	0	0
8	530233101	4	0	1	1	5	5	4	1	0	0	7	8	0	3000	120	0	0
8	530234104	4	1	0	1	2	3	2	0	0	8	10	7	1	500	300	1	0
8	530241101	4	0	0	1	2	3	3	1	5	6	6	7	0	4000	60	0	0
8	530254103	4	1	1	0	5	5	5	0	3	5	5	5	1	2000	30	0	0
8	530288101	0	0	1	0	1	5	1	0	1	0	5	10	1	2000	60	0	0
8	530289103	3	1	1	0	3	3	3	0	1	5	5	5	0	2000	60	0	0
8	530344101	4	0	0	1	5	5	4	1	6	6	8	8	1	1000	120	0	0
8	530349105	6	1	1	0	4	4	3	0	3	3	7	6	1	1000	240	1	0
8	530350101	5	0	0	0	4	3	4	1	4	9	10	5	1	800	30	0	0
8	610009101	4	0	1	0	5	5	2	0	3	5	8	10	0	4500	120	0	0
8	610061101	4	0	0	1	4	4	2	1	2	6	7	5	0	4000	120	0	0
8	610063113	7	1	1	0	3	4	2	1	5	5	5	8	1	500	120	1	0
8	610080105	6	1	1	0	5	5	1	0	0	3	6	7	1	5100	60	1	0
8	610083101	4	1	1	0	4	3	2	0	1	2	5	5	0	5000	120	0	0
8	610090101	4	0	0	1	5	5	3	0	3	5	7	8	1	4000	2	0	0
8	610099101	4	1	1	0	4	5	5	0	5	1	8	7	1	3000	120	0	0
8	610100101	4	0	0	1	3	3	5	1	5	6	8	8	0	0	60	1	0
8	610101101	4	1	1	1	3	3	3	1	2	2	5	8	1	3000	120	0	0
8	610110101	4	0	0	1	5	5	3	1	5	10	8	8	1	15000	120	0	0
8	610244103	6	1	1	0	5	5	3	1	6	7	7	6	1	0	120	1	0
8	620004103	5	1	1	0	5	5	4	0	3	3	3	3	1	1200	4	1	0
8	620010101	4	1	1	1	5	3	3	1	5	5	6	10	1	2000	60	0	0
8	620014101	3	1	1	0	5	5	3	1	6	9	8	8	1	3000	120	0	0
8	620047104	3	1	1	0	2	2	1	0	4	4	7	7	0	1000	30	0	0
8	620066105	5	1	1	0	4	4	3	1	5	6	6	6	1	3000	180	0	0
8	620080101	5	1	0	0	4	4	3	0	1	3	6	7	1	0	120	0	0
8	620090101	4	0	1	0	4	4	2	0	1	6	10	5	1	2000	120	0	0
8	620097106	6	1	1	0	3	4	3	1	1	7	8	8	0	3000	300	1	0
8	620121101	3	0	1	0	5	5	1	0	1	4	4	6	1	2000	40	0	0
8	620123101	4	0	0	1	3	3	4	0	5	7	8	8	0	1000	240	0	0
8	620124101	4	0	0	1	4	5	1	0	0	2	6	6	1	0	180	0	0
8	620158101	4	1	0	1	3	4	1	1	5	6	8	8	0	3000	5	0	0
8	620164105	5	0	1	1	4	4	4	1	1	7	6	8	1	5000	2	0	0
8	620183101	5	0	1	0	4	4	4	0	1	5	6	6	1	1200	300	0	0
8	620206101	3	1	0	1	4	5	2	1	3	6	5	5	1	1000	1	0	0
8	620222101	3	0	0	1	5	3	3	1	0	8	3	4	0	2000	180	0	0
8	620227103	6	1	0	1	3	3	3	0	3	5	7	8	1	600	240	1	0
8	620231101	0	1	0	1	1	5	3	1	5	10	10	8	0	2000	60	0	0
8	620236101	3	1	0	0	4	5	3	1	5	8	8	8	1	3000	120	1	0
8	620242105	0	1	1	0	2	1	2	0	1	1	3	5	1	5000	60	0	0
8	620260108	5	1	1	0	3	4	2	0	5	6	1	5	1	2000	4	0	0
8	620266101	3	0	0	1	2	3	2	0	5	7	5	5	1	2000	60	0	0
8	620281105	4	0	1	1	5	4	4	1	3	7	8	7	0	0	240	0	0
8	620287101	0	0	0	1	5	4	4	0	6	4	5	8	1	8000	120	0	0
8	620295103	3	0	0	0	3	3	2	1	2	2	5	5	1	2000	180	0	0
8	620295106	4	1	1	1	4	5	3	1	5	8	7	7	1	8000	180	0	0
8	620296101	0	1	0	1	5	3	4	0	4	10	8	8	1	4000	30	0	0
8	620303101	0	0	0	1	4	5	4	0	5	5	6	10	0	3000	60	0	0
8	620309105	5	1	1	0	4	4	3	1	0	5	8	7	0	1200	240	0	0
8	620312103	3	0	1	1	5	5	2	1	5	6	8	8	0	2000	180	0	0
8	620315104	4	1	0	1	3	3	3	1	3	6	6	7	1	1000	120	0	0
8	620320103	6	1	1	0	4	4	2	1	5	6	7	7	0	1000	60	1	0
8	620328101	3	1	0	1	1	2	1	1	5	4	6	5	0	3000	120	0	0
8	620330103	0	1	1	0	3	5	3	1	0	10	5	5	0	0	60	0	0
8	620331101	0	1	0	1	1	2	2	0	3	6	6	10	0	2000	30	0	0
8	620340102	4	0	1	0	4	5	5	1	3	7	6	8	1	3000	120	1	0
8	620342101	3	1	0	1	1	2	3	1	0	9	9	8	0	2000	60	0	0
8	620360101	3	0	0	1	5	5	5	1	2	10	8	10	0	1000	30	0	0
8	620425104	6	0	1	0	3	4	5	1	3	3	10	8	1	1000	240	0	0
8	620454105	4	0	1	0	3	5	3	1	0	3	5	8	1	0	120	0	0
8	620563101	3	0	0	1	5	5	3	0	0	5	6	6	1	500	2	0	0
8	620571103	4	1	0	1	4	4	3	0	3	5	5	8	0	3000	1	0	0
8	620571105	6	1	1	0	4	5	4	1	5	4	8	8	0	1000	4	1	0
8	620583104	6	0	1	0	4	5	4	0	0	5	9	8	1	1000	240	1	0
8	620590101	4	1	1	0	5	3	5	0	3	5	6	8	1	0	60	1	0
8	620597101	4	0	0	1	3	3	4	1	3	5	6	8	0	500	60	0	0
8	620599101	0	0	0	1	4	3	3	1	2	6	6	6	1	2000	60	0	0
8	620603101	4	1	1	0	5	5	5	1	0	10	10	8	1	300	300	0	0
8	620638102	4	1	0	1	5	4	3	0	3	6	8	3	0	6000	60	0	0
8	620646101	4	0	1	0	5	3	4	0	0	3	8	7	0	2000	240	0	0
8	620651105	6	1	1	0	5	5	5	1	6	8	8	6	1	0	270	1	0
8	620689101	7	1	1	0	5	5	5	1	1	1	10	8	1	1000	180	1	0
8	620689105	5	1	1	0	3	3	1	1	2	5	5	7	1	1000	120	0	0
8	620696101	4	1	0	0	3	5	3	1	1	10	10	8	0	2000	120	0	0
8	620707101	5	1	0	0	5	5	5	1	2	8	10	5	1	2000	30	1	0
8	620714101	4	0	1	1	3	4	3	1	5	8	7	7	0	2000	120	0	0
8	620716101	5	1	1	0	5	5	5	1	0	10	8	8	1	1000	180	0	0
8	620734103	3	1	0	1	5	5	5	0	2	6	8	8	1	8000	3	0	0
8	620738101	4	0	0	1	4	4	4	1	3	2	6	5	1	1300	4	0	0
8	620750101	7	1	1	0	5	5	3	1	0	8	5	8	0	2500	4	1	0
8	620758101	4	0	0	1	1	4	1	1	1	1	6	5	0	500	1	0	0
8	620759102	0	0	0	1	5	5	5	0	10	10	10	10	1	500	1	0	0
8	620765101	5	0	1	1	4	3	2	0	3	5	5	6	1	800	60	0	0
8	620818106	6	1	1	0	5	5	5	0	5	8	6	7	1	3000	180	1	0
8	620837101	3	0	1	1	5	5	4	0	0	7	5	8	1	5000	180	0	0
8	620850104	4	1	1	0	4	5	3	1	5	5	7	8	0	3500	120	0	0
8	620852106	3	0	1	0	1	1	5	1	0	9	0	10	0	1000	60	0	0
8	620855103	0	1	1	0	3	4	4	0	3	3	4	5	1	600	3	0	0
8	620860101	6	1	1	0	3	2	3	1	0	7	3	4	0	1000	15	0	0
8	620872101	4	0	0	1	5	4	3	1	6	6	8	8	1	5000	60	1	0
8	620913101	4	1	1	0	5	5	5	1	5	5	10	10	1	5000	120	0	0
8	620932101	3	0	0	1	1	5	5	1	1	3	5	10	1	2500	60	0	0
8	620980101	4	0	1	0	4	4	2	1	1	3	4	8	1	2000	180	0	0
8	620988103	6	1	1	0	3	5	2	1	3	6	5	6	1	3000	120	0	0
8	621000103	6	1	1	0	5	5	4	1	5	5	9	7	1	200	900	0	0
8	621001101	4	1	0	0	4	5	3	0	0	5	8	7	1	3000	120	0	0
8	621006101	7	0	0	1	5	5	4	1	0	6	5	8	1	4000	300	1	0
8	621016101	3	1	1	1	5	4	2	1	7	4	8	8	0	1000	480	0	0
8	621019101	3	0	0	1	1	5	5	0	2	5	5	5	1	2000	1	0	0
8	621059103	5	1	1	0	4	5	4	0	5	5	5	8	0	2000	600	0	0
8	621077101	5	1	1	0	5	4	4	0	3	1	5	7	1	2000	180	1	0
8	621080101	4	0	1	1	3	5	3	1	0	10	10	5	0	5000	120	0	0
8	621100101	5	0	0	1	5	5	3	1	4	5	8	8	1	4000	300	1	0
8	621103101	0	0	0	1	2	4	3	1	4	5	4	4	0	500	120	0	0
8	621107101	6	1	0	1	2	5	4	0	0	4	5	8	0	500	120	0	0
8	621111103	5	1	1	0	4	5	4	1	5	8	6	8	0	500	60	0	0
8	621133101	4	1	1	0	5	5	3	1	3	8	10	8	0	500	60	0	0
8	621139101	0	0	0	1	4	3	2	1	4	5	6	7	1	1500	60	0	0
8	621140104	3	0	0	1	3	2	2	1	0	5	5	7	1	500	120	0	0
8	621143101	0	0	0	1	2	3	1	0	1	9	7	10	0	1500	2	0	0
8	621181104	4	1	1	0	4	5	4	1	1	8	5	5	1	5000	300	0	0
8	621183103	4	1	1	0	5	5	5	1	5	8	10	8	0	600	720	0	0
8	621265101	5	0	1	0	5	3	3	1	5	9	9	10	0	10000	150	0	0
8	621322101	4	1	1	0	4	5	4	1	1	5	2	7	1	2400	120	0	0
8	621346101	5	0	0	1	5	5	3	1	1	8	7	8	1	2000	180	1	0
8	621394103	7	1	1	0	4	4	3	0	3	4	6	6	1	3000	120	1	0
8	621454102	3	0	0	1	4	4	2	0	1	0	5	6	0	2000	120	0	0
8	621457102	7	1	0	1	4	4	3	1	4	5	6	7	0	2600	150	1	0
8	621463101	5	0	0	1	4	4	4	1	3	5	6	6	0	1200	60	0	0
8	621465101	3	0	0	1	5	3	1	0	2	8	5	8	0	1500	30	0	0
8	621467101	0	0	0	1	1	1	2	0	2	4	4	5	0	2000	60	0	0
8	621469101	0	0	0	1	1	4	2	1	4	8	9	10	0	2000	60	0	0
8	621482106	3	0	0	1	4	3	3	1	0	5	8	8	0	2000	10	0	0
8	621484101	4	0	0	1	3	5	4	1	0	8	10	7	0	0	30	0	0
8	621487101	4	0	0	1	3	4	4	1	2	7	7	8	1	600	60	0	0
8	621489101	0	0	0	1	5	5	4	0	0	10	5	5	0	3000	30	0	0
8	621513101	0	0	0	1	3	3	3	1	1	5	8	8	0	0	120	0	0
8	621532101	0	0	0	1	4	3	3	0	5	5	6	5	0	1000	120	0	0
8	621533105	0	1	1	0	3	5	3	0	4	5	10	6	1	1400	60	0	0
8	621546105	4	0	0	1	5	5	5	1	0	3	5	5	0	1000	3	0	0
8	621560103	3	1	0	0	5	5	5	1	1	10	5	7	0	2000	300	0	0
8	621565101	4	0	0	1	3	5	1	0	0	6	0	10	1	5000	60	0	0
8	621572104	5	1	1	0	3	4	4	0	5	5	5	5	1	1000	360	0	0
8	621602106	4	1	1	1	3	4	3	1	2	4	7	9	1	2000	180	0	0
8	621603101	3	1	1	0	4	4	3	1	0	8	8	8	0	3000	30	0	0
8	621648101	4	0	1	0	3	5	2	1	0	8	5	8	1	4000	180	0	0
8	621765101	3	1	1	0	2	3	2	1	2	0	5	3	0	4000	30	0	0
8	621769103	3	0	1	1	5	5	3	0	1	5	5	8	1	1500	90	0	0
8	621824101	4	1	1	0	5	5	3	1	1	3	5	7	1	4000	60	0	0
8	621833101	4	0	1	1	5	5	3	1	0	5	5	8	1	2000	60	0	0
8	621849101	4	0	0	1	3	4	2	1	0	5	6	8	1	2000	60	0	0
8	110023101	7	1	1	0	4	5	5	0	5	6	6	8	1	4000	840	0	1
8	115057554	5	0	1	0	4	3	3	0	0	5	5	8	1	20000	120	0	1
8	120038102	7	1	1	1	5	5	4	1	1	5	5	7	1	4000	360	0	1
8	120078104	4	1	1	0	4	5	5	0	3	3	8	8	1	2200	180	0	1
8	120082104	4	0	1	1	5	4	4	1	7	8	10	8	0	20000	60	0	1
8	120086103	3	0	0	1	3	4	3	1	4	6	6	7	0	5000	60	0	1
8	120100104	7	1	1	0	3	5	4	0	2	4	5	6	1	2000	120	0	1
8	120100105	6	1	1	0	4	4	2	1	4	6	10	8	1	100	60	0	1
8	120101102	4	1	0	0	5	5	5	0	0	10	5	8	0	500	120	0	1
8	120101103	6	0	0	0	4	3	4	1	0	6	4	6	1	3000	180	0	1
8	120103103	5	0	0	0	5	5	5	0	0	7	7	8	0	0	120	0	1
8	120104103	4	0	1	0	5	5	3	1	3	8	5	5	1	15000	180	0	1
8	128792501	5	1	1	0	5	2	5	1	1	6	6	8	0	2000	60	0	1
8	128840601	4	1	1	0	5	5	5	1	5	5	5	8	1	200	180	0	1
8	130004101	3	0	0	1	2	4	3	1	1	6	5	5	0	0	60	0	1
8	130007103	5	0	0	0	5	5	5	1	3	9	10	8	1	600	240	0	1
8	130007104	4	1	1	0	2	3	3	1	2	3	3	3	1	3000	60	0	1
8	130010102	4	0	0	1	1	2	3	0	1	0	10	4	0	5000	120	0	1
8	130011103	6	0	0	0	3	5	2	0	0	0	0	1	0	500	120	0	1
8	130011531	6	1	1	0	5	5	5	1	1	6	6	6	1	2000	120	1	1
8	130012101	4	0	0	1	5	5	5	0	0	5	5	10	0	9600	120	0	1
8	130013103	4	0	0	1	1	4	3	1	5	10	9	8	0	1500	60	0	1
8	130013104	4	0	0	1	3	3	3	0	3	9	6	3	0	3000	60	0	1
8	130022105	4	0	0	1	1	4	1	0	0	5	5	7	0	6000	240	0	1
8	130024431	4	0	0	1	3	5	3	1	0	10	10	8	1	2000	60	0	1
8	130027104	4	1	0	0	3	3	2	0	4	5	5	8	0	5000	300	0	1
8	130028103	5	0	0	0	5	5	4	1	5	5	8	5	0	2000	240	0	1
8	130059103	6	0	1	1	4	4	4	0	2	7	8	7	1	8000	240	1	1
8	130060101	4	0	1	0	1	3	2	1	5	5	10	8	1	5000	60	0	1
8	130062101	0	0	1	1	5	3	3	1	0	5	6	5	0	10000	120	0	1
8	130063431	4	0	0	1	5	5	5	1	0	10	10	10	1	1000	180	0	1
8	130065103	4	0	1	0	2	3	5	1	4	0	7	7	1	4000	180	0	1
8	130065104	3	0	0	1	3	3	3	0	0	5	5	7	1	5000	120	0	1
8	130067101	5	0	0	1	5	4	4	0	5	7	10	9	0	1000	60	0	1
8	130067103	4	0	1	0	1	1	1	0	0	0	5	3	0	0	60	0	1
8	130068101	4	0	0	1	3	4	3	1	0	5	5	5	1	2000	60	0	1
8	130068104	5	1	1	0	1	2	4	0	3	3	5	5	1	20000	420	0	1
8	130075104	4	0	1	0	5	5	5	1	0	8	9	7	1	3500	180	0	1
8	130076101	3	0	0	1	3	4	4	0	0	5	6	6	1	10000	120	0	1
8	130076103	4	1	1	0	3	4	4	0	7	5	5	4	1	2000	240	0	1
8	130076104	3	0	0	1	4	4	4	1	6	8	6	5	1	0	180	0	1
8	130076105	6	1	1	1	5	4	4	0	4	5	7	5	0	2000	120	1	1
8	130078103	4	1	1	0	1	4	3	1	2	0	7	7	1	7000	120	0	1
8	130080102	4	0	0	1	5	5	5	1	1	10	6	6	1	2000	600	0	1
8	130082102	4	0	1	0	3	5	4	0	3	0	8	8	1	600	240	0	1
8	130085103	4	0	1	0	3	5	2	0	0	1	2	6	1	3000	120	0	1
8	130086101	4	0	1	1	5	4	3	0	5	6	10	8	0	1000	120	0	1
8	130087101	4	0	1	0	2	2	2	0	1	3	5	6	0	3000	120	0	1
8	130088104	5	1	1	0	3	5	2	1	3	10	9	7	1	1000	180	0	1
8	130088551	4	0	1	1	5	3	5	0	0	8	5	5	1	2500	300	0	1
8	130089101	3	0	0	1	1	1	1	1	0	8	8	9	1	8000	10	0	1
8	130089103	4	1	1	0	3	5	3	1	2	5	7	7	1	3000	300	0	1
8	130093431	3	1	1	0	3	5	5	1	3	6	8	5	1	1000	240	0	1
8	130095101	3	1	0	1	5	5	5	1	1	5	10	10	0	1000	10	0	1
8	130098101	4	1	1	0	5	5	3	1	5	6	8	8	1	6000	180	0	1
8	130098102	3	1	1	0	4	5	3	1	5	5	10	8	1	0	60	0	1
8	130101102	4	1	1	0	5	5	4	1	5	5	8	7	0	2400	60	0	1
8	130103104	4	0	1	0	5	5	3	0	5	5	10	5	1	5000	120	0	1
8	130104103	4	1	0	0	3	5	4	1	5	5	10	8	1	2000	120	0	1
8	130104104	4	0	0	1	1	4	3	0	0	7	6	8	0	2000	60	0	1
8	130104105	6	0	1	0	3	4	4	1	5	7	8	6	1	2500	600	0	1
8	130147101	4	0	0	1	3	4	4	1	0	8	8	8	0	4000	30	0	1
8	130149102	6	1	1	0	4	5	5	1	3	6	7	7	1	700	180	0	1
8	130149431	6	1	1	0	3	5	4	1	5	9	9	7	1	4000	120	1	1
8	130151102	4	0	0	0	5	5	1	0	0	10	10	10	1	0	300	0	1
8	130154106	6	1	1	0	3	5	5	0	2	5	6	5	1	5000	300	0	1
8	130155103	4	1	1	0	3	4	4	1	3	3	4	7	0	2000	60	0	1
8	130158102	5	1	1	1	5	5	5	1	5	2	10	5	0	5000	300	0	1
8	130158551	6	1	1	0	4	3	5	1	5	5	8	7	1	20000	120	0	1
8	130162101	4	0	0	0	3	4	1	1	5	0	5	10	0	2000	60	0	1
8	130164102	4	1	1	0	3	3	3	1	3	5	5	5	1	1000	120	0	1
8	130165101	3	0	0	1	5	5	1	1	0	10	10	10	0	1000	60	0	1
8	130165104	7	1	1	0	3	4	3	0	4	8	8	8	1	3500	360	1	1
8	130166105	4	0	0	1	1	5	1	1	0	5	10	5	1	500	15	0	1
8	130166106	6	1	1	0	3	5	3	0	1	6	8	4	1	500	360	1	1
8	130166551	5	0	0	1	1	5	1	1	1	8	10	7	0	0	120	0	1
8	130167104	5	1	1	0	4	4	4	1	3	7	8	8	1	10000	120	1	1
8	130167501	6	1	1	0	4	4	4	1	0	10	8	5	1	1000	60	0	1
8	130172102	5	1	0	0	2	4	4	1	4	8	8	8	1	2000	120	0	1
8	130268101	0	0	0	1	1	2	3	1	7	8	8	7	0	1500	20	0	1
8	130268103	8	1	1	0	4	4	5	1	5	8	9	8	0	4000	120	1	1
8	130325101	4	0	1	1	3	2	2	1	5	2	8	5	0	1000	60	0	1
8	130325104	8	1	1	0	1	1	1	0	2	3	5	0	0	5000	60	1	1
8	130332103	5	1	1	0	5	5	2	1	1	2	3	3	1	500	480	1	1
8	130339101	4	0	1	1	4	3	1	1	3	7	9	7	0	800	480	0	1
8	130339104	7	1	1	0	4	5	3	1	1	10	7	5	1	2000	560	1	1
8	130340101	6	0	0	1	3	4	3	1	2	5	8	6	1	1000	1	0	1
8	130342103	4	0	0	1	5	5	4	1	0	10	10	10	1	1000	180	0	1
8	130342501	4	1	1	0	5	5	1	1	0	7	7	9	1	1500	300	0	1
8	130350101	4	0	1	0	1	1	3	1	0	5	5	3	0	2000	30	0	1
8	130350103	5	0	1	0	2	4	3	1	3	6	8	8	1	2500	180	0	1
8	130351102	3	1	1	0	1	4	4	1	0	1	8	0	0	2300	180	0	1
8	130389101	3	0	1	0	3	3	4	0	0	4	5	6	0	1500	120	1	1
8	130389103	6	1	1	0	3	5	4	1	1	4	5	6	0	5000	300	0	1
8	130396101	6	1	1	0	5	5	5	1	4	6	7	8	1	10000	180	0	1
8	130396104	3	1	1	0	5	5	5	1	5	5	9	8	0	5000	720	0	1
8	130397105	4	1	0	0	1	3	4	0	0	5	3	8	1	5000	600	1	1
8	130399103	4	1	1	0	2	1	3	0	3	3	8	8	1	5000	60	0	1
8	130411501	5	0	0	1	5	1	5	1	0	5	5	8	1	500	180	1	1
8	130413105	4	1	1	0	5	4	4	1	3	5	7	8	1	1000	240	0	1
8	130420102	4	0	0	1	3	4	2	1	3	3	5	5	1	8000	120	0	1
8	130426103	3	0	0	1	2	4	3	1	3	10	5	5	0	10000	120	0	1
8	130428104	4	1	1	0	2	4	2	0	0	8	8	8	1	1000	120	0	1
8	130428431	4	0	0	1	5	4	4	1	0	5	0	10	0	1600	240	0	1
8	130431101	5	0	0	1	5	5	5	1	5	8	10	8	0	500	120	0	1
8	130431103	7	1	1	0	2	5	5	0	2	6	5	6	0	3000	150	0	1
8	130433103	3	0	1	0	3	4	3	0	5	8	7	7	1	6000	180	0	1
8	130433104	4	0	0	1	2	2	3	1	0	5	8	8	1	3000	60	0	1
8	130439105	6	0	1	0	4	5	4	1	3	7	6	9	1	3000	360	1	1
8	130443104	5	1	0	1	4	5	5	1	1	10	10	10	1	30000	180	0	1
8	130443431	4	1	1	0	5	5	3	0	3	7	5	7	1	5000	120	1	1
8	130451103	3	1	0	1	5	5	5	1	2	5	8	5	1	1000	120	0	1
8	130453101	5	1	0	1	5	5	5	1	2	8	9	3	0	0	60	0	1
8	130453102	4	1	1	0	5	5	5	0	5	6	10	10	1	15000	60	0	1
8	130457101	4	1	0	1	1	3	5	0	2	5	6	6	0	1500	60	0	1
8	130458103	4	0	0	1	5	4	3	0	0	4	7	7	1	2000	180	0	1
8	130458104	5	1	1	0	5	5	5	1	5	8	8	8	0	1300	120	0	1
8	130459102	3	1	0	1	4	4	4	0	3	5	6	9	1	0	60	0	1
8	130463553	5	1	1	0	4	4	4	0	0	3	7	6	1	1000	2	0	1
8	130465104	5	0	1	0	1	3	2	1	4	5	8	8	0	600	60	0	1
8	130466501	5	1	1	0	3	5	4	1	0	7	8	8	1	1500	360	0	1
8	130467104	5	1	1	0	3	4	2	1	5	8	7	5	1	1500	120	1	1
8	130497101	5	1	1	1	5	2	4	0	5	6	7	7	1	1000	60	0	1
8	130501104	4	1	1	0	3	4	4	1	5	6	8	5	0	1000	120	0	1
8	130502104	5	1	1	0	5	3	3	0	2	5	5	5	1	10000	120	0	1
8	130502105	4	1	1	0	4	4	3	0	2	4	8	7	1	5000	120	0	1
8	130503101	5	1	0	1	3	5	4	1	3	3	8	8	0	1000	180	0	1
8	130503103	7	1	1	0	5	5	5	1	5	6	7	7	1	2000	180	1	1
8	130503104	7	1	1	0	5	4	4	1	5	7	8	8	1	2000	360	0	1
8	130503502	6	1	1	0	5	5	5	1	5	7	8	5	1	2000	4	1	1
8	130505204	5	1	0	0	3	5	1	1	0	6	10	5	0	1000	30	0	1
8	130505207	5	0	1	0	5	5	5	0	3	6	7	6	1	5000	60	0	1
8	130506102	3	0	1	1	3	3	3	1	2	7	5	5	1	3000	180	0	1
8	130507101	4	1	1	0	4	3	4	0	2	7	7	3	0	2000	60	0	1
8	130510104	4	1	1	0	5	5	5	0	0	0	0	7	1	2000	2	0	1
8	130510105	4	0	0	1	5	4	4	1	3	8	8	6	1	300	3	0	1
8	130515101	4	0	0	1	3	4	3	1	4	6	7	6	1	20000	480	1	1
8	130515104	5	1	1	0	5	5	5	0	0	7	7	7	1	3000	240	0	1
8	130517101	4	0	1	0	1	5	5	0	3	0	8	8	0	1000	150	0	1
8	130518101	4	0	1	0	5	5	5	1	0	5	5	5	0	600	300	0	1
8	130551104	6	1	0	0	5	5	5	1	0	5	5	8	0	2000	480	0	1
8	130553103	4	0	1	0	1	5	2	1	3	6	4	5	0	3500	180	0	1
8	130553431	4	0	1	0	3	5	3	1	0	10	10	5	1	500	120	0	1
8	130555104	3	1	1	0	3	5	4	1	0	5	10	5	1	500	180	0	1
8	130555105	4	0	1	0	5	5	5	1	5	10	10	5	1	7000	180	0	1
8	130555107	3	0	0	1	4	5	5	1	0	9	8	5	0	3000	60	0	1
8	130558103	5	0	1	0	2	5	3	1	4	8	8	8	1	1400	300	0	1
8	130561101	5	0	1	0	5	5	5	1	6	10	10	8	0	2000	180	0	1
8	130561104	4	0	1	0	1	3	2	1	3	3	5	2	0	3000	120	0	1
8	130562102	5	0	1	1	5	5	5	1	4	8	10	8	0	2000	180	0	1
8	130566101	4	0	1	0	4	4	4	1	4	7	6	6	0	2000	60	0	1
8	130571102	4	0	0	1	3	5	3	1	2	10	6	5	1	2000	180	0	1
8	130574101	4	1	1	0	2	4	2	1	0	5	8	5	0	10000	60	0	1
8	130574103	5	1	1	0	1	5	5	1	0	10	5	5	0	3000	180	0	1
8	130574104	3	1	1	0	2	4	4	1	2	8	6	7	0	5000	120	0	1
8	130574501	4	0	1	0	2	3	2	1	2	4	10	7	0	2500	120	0	1
8	130575102	4	0	1	0	3	4	3	0	6	5	8	10	0	7000	120	0	1
8	130576101	0	0	0	1	5	5	1	1	0	5	8	7	1	700	240	0	1
8	130579431	3	0	1	0	5	5	3	1	0	9	8	7	1	15000	120	0	1
8	130579432	4	0	1	0	3	4	3	1	0	6	7	6	1	4000	120	0	1
8	130580101	3	0	1	0	5	5	5	1	5	0	9	7	0	2000	60	0	1
8	130580103	7	1	1	0	3	5	5	1	5	7	7	7	1	2000	300	0	1
8	130580104	7	1	1	0	5	5	4	1	3	4	8	6	1	1000	180	0	1
8	130583104	5	1	1	0	4	5	4	1	2	8	8	7	0	3000	3	0	1
8	130588103	4	0	1	0	5	5	5	0	4	5	8	8	1	0	180	1	1
8	130601103	4	1	1	0	5	4	5	0	4	10	6	7	0	1000	120	0	1
8	130603101	4	1	0	0	3	3	3	1	2	8	8	8	1	0	120	0	1
8	130603204	5	1	1	0	2	3	1	1	5	10	8	8	1	0	10	0	1
8	130605101	4	1	1	1	5	3	3	1	0	1	10	8	0	7000	60	0	1
8	130609103	5	1	1	1	5	5	5	0	5	9	8	9	1	300	180	1	1
8	130617101	3	0	0	1	3	3	3	1	0	5	7	8	1	3000	120	0	1
8	130617106	7	1	0	0	5	5	3	0	0	5	5	5	0	1500	120	0	1
8	130630104	5	1	1	0	5	4	3	0	2	0	6	10	1	30000	360	1	1
8	130671103	3	0	0	1	1	1	1	0	0	0	5	5	0	2000	30	0	1
8	130671501	4	0	0	0	5	5	3	1	0	3	10	6	1	2400	60	0	1
8	130672101	4	0	0	1	5	5	5	0	0	5	5	8	1	3000	240	0	1
8	130681101	0	0	0	1	5	5	5	1	0	10	10	10	0	1000	90	0	1
8	130689104	3	0	1	0	4	4	4	1	2	4	10	7	0	600	420	1	1
8	130693102	4	0	1	0	3	3	3	1	3	6	6	5	0	2000	120	0	1
8	130694101	4	0	0	1	3	5	5	0	1	10	8	10	1	500	120	0	1
8	130694103	6	0	1	0	2	4	3	1	5	8	8	7	1	2000	180	0	1
8	130694431	5	1	1	0	1	3	2	1	4	4	8	5	0	5000	1200	1	1
8	130697102	5	1	1	0	4	4	4	0	2	5	6	7	1	1000	30	0	1
8	130698104	7	1	1	0	3	5	5	0	1	5	5	7	0	20000	360	1	1
8	130700103	4	0	1	0	5	5	5	1	0	5	0	5	1	10000	240	0	1
8	130703104	4	1	1	0	5	5	4	1	5	7	7	7	1	10000	180	1	1
8	130703105	4	0	1	0	4	5	2	0	3	5	9	3	1	5000	1	0	1
8	130704102	4	0	1	0	3	5	1	1	1	5	10	10	0	15000	60	0	1
8	130705101	0	0	0	1	3	5	3	0	0	8	7	5	0	2500	60	0	1
8	130705103	4	1	1	0	5	4	5	0	3	5	8	4	1	2500	600	0	1
8	130707103	5	1	0	0	5	5	5	0	0	0	10	10	1	1000	720	0	1
8	130708104	4	0	0	1	3	3	3	0	5	6	7	6	1	500	30	0	1
8	130710103	4	0	1	1	4	3	3	1	5	6	8	7	0	1200	120	0	1
8	130710104	4	1	0	1	5	1	4	1	0	2	10	9	1	3000	180	0	1
8	130710431	5	0	1	1	5	5	3	1	3	5	5	4	1	500	1440	0	1
8	130715104	4	0	0	1	5	5	5	1	3	5	10	8	0	1000	120	0	1
8	130716101	4	0	0	1	3	2	2	1	5	5	5	3	0	2000	30	0	1
8	130716501	4	0	1	0	4	4	3	1	5	5	5	5	0	5000	30	0	1
8	130717102	4	1	1	0	4	4	4	1	3	8	7	6	1	1000	60	0	1
8	130719101	5	1	1	0	2	2	2	1	5	6	8	8	0	2000	60	0	1
8	130719103	4	0	1	0	5	3	5	1	5	5	10	10	1	10000	720	1	1
8	130720101	3	0	0	1	5	3	4	0	0	0	10	10	1	5000	60	0	1
8	130721105	6	1	1	0	5	5	4	1	5	6	8	8	1	5000	60	1	1
8	130721106	4	1	1	0	3	4	2	1	1	3	5	5	1	3000	120	1	1
8	130722106	5	1	1	0	5	5	3	1	5	9	8	7	0	3000	180	0	1
8	130724101	4	0	1	0	5	4	1	1	2	8	8	7	0	1000	1	0	1
8	130745102	6	0	1	0	5	4	3	0	3	6	5	3	0	1800	180	0	1
8	130793101	3	0	0	1	2	3	4	0	0	3	6	6	0	1500	240	0	1
8	130794101	4	0	0	1	3	3	3	0	3	3	5	6	0	700	120	0	1
8	130797101	4	0	0	1	4	5	4	0	0	7	8	10	0	100	30	0	1
8	130797103	3	0	1	0	4	5	3	0	0	5	5	5	1	2500	120	0	1
8	130797501	3	1	1	0	5	5	5	1	0	6	6	8	1	2000	300	0	1
8	130805101	4	0	0	1	1	1	3	0	1	5	5	6	0	600	180	0	1
8	130809101	5	0	0	0	4	4	4	1	4	7	7	7	0	1000	30	0	1
8	130810104	7	0	1	0	2	5	5	1	6	4	6	5	1	5000	240	1	1
8	130813101	4	0	0	1	1	3	1	0	0	1	10	5	0	500	120	0	1
8	130815101	0	0	0	1	3	5	5	1	3	7	6	8	0	2000	120	0	1
8	130816101	4	0	0	1	5	5	1	0	0	10	10	10	0	3000	120	0	1
8	130822101	3	0	0	1	5	5	5	0	0	10	5	5	0	1000	60	0	1
8	130830101	3	0	0	1	4	4	4	1	0	3	8	8	0	800	30	0	1
8	130830103	5	1	1	0	4	5	5	1	1	4	6	5	1	1000	300	0	1
8	130831431	4	1	1	0	2	5	3	1	3	8	8	8	0	10000	120	0	1
8	130835101	3	1	0	1	2	3	3	1	0	6	8	7	0	4000	60	0	1
8	130836101	3	0	1	0	3	4	3	0	0	5	6	8	0	500	60	0	1
8	130836103	7	0	1	0	4	5	3	1	5	7	8	7	1	6000	300	1	1
8	130836551	4	1	1	0	3	4	4	1	5	6	8	7	0	1000	120	0	1
8	130844102	4	0	1	1	5	4	3	1	1	5	8	8	1	15000	120	1	1
8	130847101	0	0	0	1	5	5	5	1	0	10	10	8	0	1000	180	0	1
8	130851101	5	0	0	1	2	5	3	1	0	0	8	7	0	2000	60	0	1
8	130851105	8	1	1	0	5	4	4	1	4	5	6	8	1	2600	300	1	1
8	130859105	3	0	0	1	4	4	5	1	4	7	7	6	1	2000	60	0	1
8	130872102	4	0	1	0	2	3	1	0	4	5	6	8	1	2000	180	0	1
8	130875101	4	1	0	1	4	5	5	0	1	5	8	10	0	500	180	0	1
8	130877104	3	1	1	0	5	4	5	0	3	0	8	5	1	3000	180	0	1
8	130878102	4	0	1	0	4	4	5	0	0	6	6	8	0	500	5	0	1
8	130878103	6	1	1	1	3	4	3	0	4	4	5	7	1	4000	180	1	1
8	130879101	3	0	0	1	1	1	1	1	1	8	10	8	0	3000	60	0	1
8	130881103	5	1	1	0	4	4	3	1	6	7	8	7	1	2000	180	1	1
8	130881104	4	0	1	0	5	5	3	1	0	8	10	5	1	4000	60	1	1
8	130881105	5	1	1	0	4	4	4	1	6	7	9	7	0	2000	240	0	1
8	130883101	4	0	1	0	5	5	5	1	5	5	8	8	1	1000	120	0	1
8	130883103	6	1	1	0	4	4	4	0	2	3	5	4	0	2000	360	0	1
8	130883104	5	1	1	0	4	5	4	0	0	6	6	5	0	1000	240	1	1
8	130884104	3	0	1	1	4	4	2	0	0	6	8	8	0	10000	120	0	1
8	130886102	4	0	0	1	4	4	4	1	2	5	9	7	1	1000	180	0	1
8	130886105	4	0	1	1	5	4	3	0	3	3	6	8	1	500	360	0	1
8	130889101	7	0	0	1	5	3	5	1	0	3	10	5	1	10000	60	0	1
8	130890501	5	1	1	0	5	5	5	1	1	5	5	7	1	1000	300	1	1
8	130892103	4	0	1	0	3	3	1	1	5	5	10	5	0	4000	120	0	1
8	130893104	4	1	1	0	3	3	3	1	5	8	9	5	0	30000	60	0	1
8	130893105	5	1	1	0	4	4	3	1	1	5	8	8	1	2000	60	1	1
8	130894106	5	1	1	0	3	4	3	1	3	3	8	7	0	0	120	0	1
8	130896101	4	0	1	0	3	5	3	0	0	2	9	8	0	10000	120	0	1
8	130896107	3	1	1	0	4	4	4	1	0	5	6	7	1	0	120	0	1
8	130898102	5	0	1	0	3	1	2	0	0	0	5	5	0	10000	60	0	1
8	130899102	4	0	1	0	5	5	3	1	5	7	8	8	0	0	240	0	1
8	130900103	4	1	1	0	5	3	4	1	5	5	5	3	1	4000	180	0	1
8	130900104	7	1	1	0	5	5	5	1	5	7	7	7	1	2000	120	1	1
8	130900105	4	1	1	0	4	2	3	1	5	7	8	7	0	3000	60	0	1
8	130902101	0	0	0	1	3	1	3	0	1	1	1	5	1	5000	240	0	1
8	130902106	4	0	0	1	3	3	4	0	3	4	5	5	1	1000	60	0	1
8	130904101	3	0	0	1	2	2	2	1	0	0	8	8	0	800	60	0	1
8	130905101	3	0	1	1	5	5	2	0	0	5	10	8	1	2000	60	0	1
8	130905106	4	0	1	0	5	5	5	0	2	5	8	9	1	1000	360	0	1
8	130905431	5	0	1	0	2	1	1	1	2	4	5	8	1	7000	20	1	1
8	130906102	4	1	1	1	5	5	2	0	2	3	8	8	0	10000	180	0	1
8	130906104	4	0	1	1	5	5	3	0	3	3	8	5	0	1000	60	0	1
8	130906105	4	0	0	1	4	4	3	1	6	6	6	7	1	18000	240	0	1
8	130908101	4	0	0	1	4	5	1	0	0	9	9	9	0	7000	60	0	1
8	130909101	3	0	0	1	1	4	1	1	2	5	5	8	0	600	120	0	1
8	130913101	6	0	1	0	5	5	3	1	2	3	9	8	1	5000	420	0	1
8	130913103	4	0	1	0	4	3	4	1	2	2	8	4	0	3000	180	0	1
8	130917104	5	1	0	1	3	3	3	0	0	5	5	5	1	2000	120	0	1
8	130918105	4	0	1	0	5	5	3	1	0	5	9	8	1	3000	180	0	1
8	130919101	4	0	0	1	2	5	2	1	2	8	9	8	0	2800	60	0	1
8	130919204	4	0	0	1	2	3	2	1	5	7	10	5	1	800	60	0	1
8	130920101	0	0	0	1	5	3	3	0	0	5	7	7	1	8000	180	0	1
8	130920103	4	0	0	1	5	5	5	0	2	7	7	8	1	2300	600	0	1
8	130923103	4	1	1	0	5	5	4	0	0	5	7	8	1	10000	180	0	1
8	130925101	3	0	0	1	5	5	3	1	0	5	2	8	1	6000	60	1	1
8	130925104	7	1	1	0	5	5	3	1	2	6	8	8	1	1000	600	1	1
8	130925105	6	1	1	0	4	5	3	1	3	8	10	8	1	10000	600	1	1
8	130926102	4	0	1	1	5	5	5	1	5	0	6	7	1	8000	300	0	1
8	130928104	4	0	1	1	4	4	5	0	3	2	6	3	1	1000	30	0	1
8	130933103	3	0	0	1	5	5	5	1	8	10	10	8	0	1500	20	0	1
8	130935103	4	0	1	1	5	5	3	0	3	5	7	8	1	2000	120	0	1
8	130935105	4	0	1	0	5	5	5	0	0	2	5	8	1	1000	180	1	1
8	130935106	5	0	1	1	5	5	4	0	5	5	9	8	1	600	480	0	1
8	130935107	4	0	1	1	4	4	3	1	0	5	8	8	0	2000	240	0	1
8	130937101	4	0	1	1	5	5	4	1	1	4	8	4	1	1000	240	0	1
8	130937102	4	0	1	1	5	1	1	0	0	5	8	3	0	3000	60	0	1
8	130939431	3	0	1	0	5	5	3	1	5	7	10	5	0	8000	180	0	1
8	130940431	4	1	1	1	5	4	4	1	1	5	10	10	0	2000	420	1	1
8	133183651	3	1	1	0	4	3	3	0	3	5	5	7	1	1000	180	0	1
8	134264551	5	1	1	0	2	4	3	1	3	6	6	5	1	10000	50	0	1
8	138372503	4	1	1	0	2	5	2	1	6	8	10	8	0	10000	60	1	1
8	138862401	4	1	0	1	4	4	4	1	3	10	7	6	0	2000	30	0	1
8	140001101	4	0	0	1	4	1	1	1	0	7	7	8	0	2000	180	0	1
8	140002101	3	1	1	0	4	4	2	0	3	5	8	7	0	1000	60	0	1
8	140003101	3	0	0	1	5	4	3	0	0	0	4	5	0	3000	60	0	1
8	140003103	6	1	1	0	4	5	4	1	3	5	5	4	1	6000	300	0	1
8	140004101	5	0	0	1	5	5	3	0	0	2	5	7	0	1000	30	0	1
8	140005101	5	1	1	0	4	3	3	0	3	5	5	5	0	10000	10	0	1
8	140005103	5	1	0	0	4	5	4	1	0	5	8	8	0	1000	120	0	1
8	140006102	5	0	1	0	4	4	2	0	3	6	5	7	1	2000	600	1	1
8	140010103	6	0	1	0	5	5	5	0	1	5	1	5	1	8000	60	0	1
8	140013101	6	0	0	1	1	1	3	1	0	8	8	8	0	1500	10	0	1
8	140013104	4	1	1	0	4	4	4	1	5	6	6	7	1	1000	60	0	1
8	140015103	5	1	0	0	5	4	4	0	3	7	5	6	1	2000	180	0	1
8	140015104	4	1	1	0	3	3	4	1	3	4	6	6	1	1000	180	0	1
8	140016101	3	0	1	0	3	5	2	1	2	6	8	4	1	5000	60	0	1
8	140017101	3	0	0	1	1	4	1	1	5	7	8	8	0	4000	1	0	1
8	140019101	5	1	0	1	2	4	3	0	2	7	8	8	1	5000	180	0	1
8	140019103	4	0	1	0	5	4	3	1	5	8	8	4	1	3000	120	0	1
8	140019104	3	0	0	1	5	5	3	1	0	5	5	8	1	10000	120	0	1
8	140020101	4	0	0	1	5	5	4	0	0	5	5	8	0	3000	300	0	1
8	140021101	7	1	1	0	5	5	5	1	3	9	10	10	1	1000	420	0	1
8	140021104	6	1	1	0	4	4	5	0	5	5	8	6	1	1400	200	1	1
8	140023103	6	1	1	0	5	5	5	0	1	3	1	8	1	4000	600	1	1
8	140024103	8	1	1	0	4	3	3	0	5	4	5	5	1	40000	60	0	1
8	140024431	8	1	1	0	4	5	3	1	0	4	8	6	1	3500	180	1	1
8	140025101	4	0	0	1	5	5	5	0	1	9	5	5	1	2000	240	0	1
8	140025104	6	1	1	0	5	5	5	0	0	5	5	8	1	20000	360	0	1
8	140026103	7	1	1	0	4	5	5	0	3	5	6	5	1	5000	180	0	1
8	140027103	5	1	1	0	5	5	5	0	0	1	10	8	1	1000	180	1	1
8	140036101	4	0	1	1	5	5	1	1	5	5	7	6	0	5000	180	0	1
8	140036103	6	1	1	0	5	5	5	1	5	5	10	1	0	18000	120	1	1
8	140062104	6	1	1	1	5	5	1	1	5	6	7	7	1	5000	240	0	1
8	140063101	4	1	0	1	2	2	3	0	1	3	4	5	0	0	120	0	1
8	140064102	3	0	1	1	5	3	1	0	0	2	3	5	0	10000	120	0	1
8	140067103	5	1	1	0	4	4	3	1	3	4	7	7	0	20000	120	0	1
8	140067431	5	1	1	0	5	4	5	1	5	7	9	8	1	3000	360	0	1
8	140071103	4	0	1	0	4	4	4	1	4	6	5	3	0	3000	420	1	1
8	140080103	3	0	0	1	5	4	5	1	4	5	8	8	0	1500	60	0	1
8	140080104	6	1	1	0	3	4	3	1	2	3	4	7	1	5000	240	1	1
8	140088104	4	1	1	0	5	5	5	0	2	5	5	10	1	2000	600	0	1
8	140090101	4	0	0	1	2	3	5	1	4	7	8	9	0	3000	180	0	1
8	140090104	4	1	1	0	5	3	5	1	2	6	6	8	0	5000	60	0	1
8	140091103	4	0	1	0	5	3	4	1	4	8	7	8	0	30000	180	0	1
8	140092101	4	0	0	1	4	4	3	1	3	7	7	10	0	1000	3	0	1
8	140093101	3	0	0	1	3	3	4	1	3	8	8	9	0	1000	180	0	1
8	140093103	5	1	1	0	4	3	3	1	2	7	8	8	0	7000	2	0	1
8	140094101	4	0	0	0	3	3	3	1	2	8	9	8	0	2000	120	0	1
8	140094104	7	0	1	0	5	4	5	1	4	8	6	9	0	8000	180	1	1
8	140097101	0	0	0	1	2	3	1	0	0	5	6	7	0	3000	60	0	1
8	140099101	5	0	0	1	2	2	2	1	2	2	6	8	0	5000	120	0	1
8	140102101	5	0	0	1	3	5	5	0	0	10	10	10	0	2000	120	0	1
8	140103101	4	0	1	0	2	2	2	0	1	0	7	7	0	2000	30	0	1
8	140104431	3	0	0	1	4	4	3	0	0	5	0	9	0	5000	180	0	1
8	140105101	4	0	0	1	1	3	1	0	0	0	10	10	0	10000	120	0	1
8	140108101	4	1	1	0	5	5	3	1	5	8	8	10	1	5000	120	0	1
8	140109101	3	0	0	1	3	4	3	0	0	0	7	5	0	0	120	0	1
8	140110103	5	0	0	1	3	3	3	1	3	0	5	10	1	3000	120	0	1
8	140116101	5	0	0	1	2	5	4	0	1	5	8	5	1	2700	120	0	1
8	140145101	3	0	0	1	3	1	1	1	1	10	6	8	0	5000	180	0	1
8	140148104	4	0	0	1	5	4	3	1	0	10	8	10	0	1000	180	0	1
8	140149101	4	0	1	0	5	4	3	1	5	8	10	8	0	1000	30	0	1
8	140149102	4	0	1	0	4	5	3	1	3	8	8	7	0	1400	60	0	1
8	140149103	4	0	0	1	5	3	3	1	0	5	5	8	1	4000	300	0	1
8	140150103	4	0	1	1	5	3	5	0	0	5	6	10	0	3000	180	0	1
8	140152101	3	0	0	1	5	5	2	0	0	1	2	6	1	2000	60	0	1
8	140152104	5	1	1	0	5	5	2	1	5	7	8	5	1	2400	300	1	1
8	140153431	4	1	1	1	5	3	5	1	2	8	8	8	1	500	120	0	1
8	140154431	4	1	1	0	5	5	5	1	0	10	8	9	1	8000	60	0	1
8	140154432	5	1	1	0	4	5	3	0	0	5	5	5	0	2000	180	0	1
8	140155102	4	0	1	0	5	5	4	1	5	6	8	8	1	3000	240	0	1
8	140155103	4	0	1	0	4	5	3	0	3	6	5	7	1	5000	4	0	1
8	140156102	4	0	0	1	5	5	3	1	3	7	7	8	0	10000	120	1	1
8	140157101	5	0	0	1	3	4	2	0	2	5	5	8	0	5000	60	0	1
8	140157104	5	1	1	0	3	5	2	0	2	4	5	5	1	1500	360	0	1
8	140158101	0	0	0	1	5	3	3	0	0	10	8	7	0	4800	120	0	1
8	140158431	5	0	1	0	5	4	4	1	0	8	8	8	0	2000	180	0	1
8	140158532	5	1	1	0	5	5	1	1	0	6	8	9	0	1000	180	1	1
8	140162105	4	0	1	1	5	5	3	1	3	10	10	10	0	3000	180	0	1
8	140162106	3	0	0	0	5	5	4	0	0	5	6	6	0	5000	90	0	1
8	140162108	5	0	1	0	5	3	4	0	0	2	3	5	0	3000	360	0	1
8	140164101	3	0	0	1	3	5	3	1	0	2	9	10	0	4000	120	0	1
8	140167101	5	0	0	1	5	5	5	1	5	10	10	10	0	1000	180	0	1
8	140168103	3	0	1	0	5	5	3	0	0	10	10	10	1	4000	60	0	1
8	140171102	3	0	0	1	3	3	3	1	0	5	8	8	1	2000	240	0	1
8	140173101	6	1	1	0	3	4	4	1	6	7	8	8	1	1000	120	1	1
8	140177103	4	0	0	1	4	5	4	1	2	5	8	10	1	10000	180	0	1
8	140179101	8	1	1	1	5	3	2	0	5	5	5	6	1	3000	60	0	1
8	140179104	7	1	1	0	4	5	3	0	5	6	6	8	1	2000	180	1	1
8	140182105	6	1	1	0	5	5	3	1	0	1	7	5	0	1000	120	1	1
8	140183101	3	0	0	1	5	5	4	1	6	10	8	8	0	1000	30	0	1
8	140183105	4	1	1	0	2	4	3	1	4	7	7	5	0	1000	30	1	1
8	140184102	4	1	1	0	4	4	3	1	3	8	7	9	0	1000	180	0	1
8	140185101	3	0	0	1	4	2	5	1	2	3	5	5	1	2000	240	0	1
8	140186104	6	1	1	0	5	4	3	1	5	6	7	7	1	500	120	0	1
8	140187101	4	1	1	0	3	4	3	0	3	5	6	8	1	1000	720	0	1
8	140190101	4	0	0	1	3	5	5	1	0	5	6	8	0	2000	240	0	1
8	140190103	4	1	1	0	5	5	3	0	2	5	5	8	1	10000	240	1	1
8	140191101	3	0	0	1	5	3	4	1	5	6	8	10	1	2000	30	0	1
8	140192102	3	0	0	1	5	5	5	0	3	10	10	10	0	8000	720	0	1
8	140195651	5	1	1	0	5	5	4	1	5	8	8	7	1	1000	180	0	1
8	140199103	7	1	1	0	5	5	4	1	6	3	6	9	1	2000	60	1	1
8	140200104	4	0	0	1	5	4	3	0	0	2	4	6	1	0	180	0	1
8	140208101	0	0	0	1	1	2	2	0	0	0	8	5	0	10000	60	0	1
8	140212103	6	1	1	0	2	3	4	0	5	1	9	6	0	3000	120	0	1
8	140216106	6	1	1	0	3	5	1	1	5	3	5	8	1	0	600	0	1
8	140216107	6	1	1	0	4	5	4	1	5	0	9	8	0	2000	1000	0	1
8	140221101	4	0	0	1	2	2	2	1	0	2	5	5	0	5000	120	0	1
8	140221103	4	1	1	0	3	3	3	1	0	3	8	5	0	3000	240	1	1
8	140221104	3	1	1	0	5	4	5	0	0	8	8	7	1	500	360	0	1
8	140221105	7	1	1	0	3	3	3	1	1	5	9	8	0	20000	120	0	1
8	140237104	0	1	0	1	4	5	5	0	3	7	7	6	0	4800	150	0	1
8	140298102	4	1	1	0	5	5	4	1	3	4	6	7	1	2000	180	0	1
8	140304102	3	0	0	1	5	5	5	0	1	5	10	10	0	1000	60	0	1
8	140307101	7	1	1	0	5	4	5	1	3	6	9	6	0	6000	60	0	1
8	140320101	3	0	0	1	1	1	3	1	1	6	7	7	0	0	60	0	1
8	140320401	4	0	1	0	3	5	2	0	0	5	5	8	1	3000	300	0	1
8	140323104	5	1	1	0	5	4	4	1	0	0	7	6	1	13000	600	1	1
8	140325601	5	1	1	0	1	5	3	1	5	5	8	5	1	2000	30	1	1
8	140326102	4	0	0	1	2	3	3	1	4	7	7	8	0	300	60	0	1
8	140334104	3	0	0	1	2	3	3	1	2	3	5	5	1	0	120	0	1
8	140339105	4	1	1	0	3	5	5	1	5	5	3	8	1	1500	180	0	1
8	140343101	4	0	0	1	2	1	5	1	1	5	7	10	1	1000	6	0	1
8	140343104	3	0	0	1	5	1	1	1	8	1	5	5	0	500	60	0	1
8	140343551	5	1	1	0	3	3	4	1	2	7	8	3	1	2000	60	0	1
8	140346104	6	1	1	0	3	4	2	1	1	5	5	7	0	2000	180	1	1
8	140347102	4	1	1	1	5	5	5	0	1	6	5	8	1	5000	300	0	1
8	140347105	3	0	1	1	4	4	3	1	3	7	8	9	1	1000	60	0	1
8	140347431	5	0	1	1	3	5	2	0	1	5	8	5	1	2000	180	1	1
8	140350103	4	1	1	0	3	3	3	0	0	3	8	4	0	10000	180	0	1
8	140351103	4	1	0	0	4	2	2	0	2	5	5	2	1	5000	60	0	1
8	140354101	3	0	0	1	3	4	2	0	2	7	7	7	0	2500	60	0	1
8	140354103	5	1	1	1	4	4	2	0	0	7	6	7	1	0	300	0	1
8	140355101	3	0	0	1	3	3	3	0	0	7	5	3	0	10000	60	0	1
8	140355103	4	0	0	1	2	2	1	0	0	3	9	8	1	5000	480	0	1
8	140356103	4	1	1	0	5	4	3	0	2	7	6	9	0	4000	180	0	1
8	140357102	4	1	1	0	2	5	3	1	5	5	8	8	1	2500	20	0	1
8	140359102	4	0	1	0	5	5	4	1	0	4	7	7	1	500	600	0	1
8	140360431	4	0	1	0	2	4	3	0	0	0	10	10	1	10000	30	0	1
8	140361101	5	0	0	1	4	4	5	1	0	4	1	5	0	1000	120	0	1
8	140364101	4	0	0	1	4	4	2	1	0	3	5	3	0	5000	180	0	1
8	140366204	5	1	1	0	4	3	3	1	0	10	10	7	0	2000	120	0	1
8	140367101	3	0	1	0	4	5	4	0	0	5	5	8	1	10000	120	0	1
8	140367103	6	1	1	0	5	5	4	0	1	6	6	7	1	10000	300	1	1
8	140368104	4	1	1	0	4	4	5	1	0	5	8	7	0	3000	180	0	1
8	140376103	4	1	0	0	4	3	3	0	5	8	8	4	0	3000	60	0	1
8	140376104	4	1	0	0	3	3	4	0	1	5	5	5	0	3000	120	1	1
8	140515104	6	1	1	0	5	3	4	1	3	6	6	8	0	2000	180	0	1
8	140519103	4	0	0	1	5	5	5	1	3	5	8	8	0	3000	60	0	1
8	140519104	3	0	0	1	4	4	4	1	4	7	7	10	0	3000	240	0	1
8	140523106	3	1	1	0	5	3	5	1	3	7	6	8	0	600	180	0	1
8	140533101	3	0	0	1	1	5	5	0	5	8	8	8	0	7000	60	0	1
8	140536106	4	0	0	1	4	5	4	1	0	10	5	5	0	4000	150	0	1
8	140541104	5	0	1	0	1	5	2	1	1	2	5	2	1	3000	420	0	1
8	140542101	3	0	0	1	5	5	5	0	1	2	2	7	1	2300	120	0	1
8	140543104	5	1	1	0	4	4	2	1	4	5	10	5	0	2000	240	0	1
8	140543551	4	0	1	0	4	5	4	1	0	5	7	8	1	2000	240	0	1
8	140544104	3	0	1	0	4	5	5	0	2	6	6	5	0	900	180	0	1
8	140548104	4	0	0	1	5	5	5	0	0	0	0	0	1	2000	360	0	1
8	140563105	4	0	1	0	4	5	4	1	0	9	5	8	1	4800	720	0	1
8	140564102	5	0	1	1	1	5	5	0	3	8	8	5	1	5000	180	0	1
8	140573101	5	0	1	0	5	5	5	0	2	5	5	8	0	12000	180	0	1
8	140574103	6	1	1	0	3	4	5	0	0	10	8	10	1	30000	180	0	1
8	140574104	5	1	1	0	1	3	2	1	0	0	6	10	1	5000	180	0	1
8	140574601	7	1	1	0	5	5	4	1	0	8	8	10	1	3000	240	1	1
8	140579101	3	0	0	1	1	5	3	0	1	3	5	6	0	6000	120	0	1
8	140579431	5	1	1	1	5	4	4	1	3	5	6	6	1	1000	60	0	1
8	140579433	6	1	1	0	4	3	4	1	0	7	5	6	1	3000	300	1	1
8	140579501	5	1	1	0	3	5	3	1	0	10	10	5	0	0	120	0	1
8	140580101	4	0	1	0	2	4	5	0	3	0	5	8	0	4000	120	0	1
8	140583103	4	0	1	1	5	5	5	1	0	0	10	10	1	1000	6	0	1
8	140583531	5	0	1	0	4	3	4	1	2	3	5	8	1	1000	120	0	1
8	140586531	3	0	1	0	3	3	3	1	0	7	7	9	1	2500	60	0	1
8	140626101	4	0	0	1	5	5	4	1	2	7	8	7	0	2700	60	0	1
8	140626104	5	1	1	0	5	4	3	1	5	5	8	8	1	3000	180	0	1
8	140632101	4	0	1	0	1	1	1	1	3	5	10	5	1	300	60	0	1
8	140633103	4	0	1	0	5	4	2	0	1	1	8	6	1	1000	60	0	1
8	140633104	5	1	0	1	5	4	4	1	2	4	3	6	1	1000	420	0	1
8	140634104	4	0	1	0	5	5	5	0	4	5	6	5	1	3000	120	0	1
8	140638101	0	1	0	1	5	4	3	0	8	7	8	7	0	800	60	0	1
8	140639103	4	1	1	0	3	4	3	0	3	3	6	5	1	1500	240	0	1
8	140640102	4	0	0	1	3	4	3	0	0	5	5	5	0	1000	180	0	1
8	140641103	3	0	0	1	5	2	2	1	0	5	10	5	1	5000	180	0	1
8	140641104	3	0	0	1	3	5	3	0	0	4	5	4	1	1000	360	0	1
8	140642103	7	1	1	0	4	5	3	0	4	7	6	7	1	500	120	1	1
8	140642104	4	1	1	0	4	2	4	1	6	7	6	8	1	1000	120	0	1
8	140642651	4	0	1	0	5	5	5	1	5	8	8	8	1	2000	360	0	1
8	140643101	4	0	0	1	5	5	5	0	2	3	6	8	1	1500	120	0	1
8	140644101	5	0	1	1	5	5	3	1	0	5	10	10	0	3000	120	0	1
8	140644103	4	1	1	0	3	5	5	1	0	8	8	8	1	900	180	1	1
8	140644431	5	1	1	0	3	4	3	0	3	6	5	8	1	1000	120	0	1
8	140645101	4	0	0	1	5	5	5	1	0	3	8	8	1	2000	180	0	1
8	140645104	5	1	1	0	5	5	5	0	5	5	9	7	0	7000	180	0	1
8	140650102	4	0	1	0	5	5	1	1	0	5	8	10	1	500	600	0	1
8	140656102	4	0	1	0	5	3	5	0	0	5	10	10	0	500	30	0	1
8	140659105	6	1	1	0	5	5	5	1	5	7	7	8	1	15000	180	0	1
8	140661531	3	0	1	0	5	5	3	1	1	5	5	5	1	600	180	0	1
8	140661532	5	0	0	0	3	3	3	0	0	3	5	5	1	10000	120	0	1
8	140666101	5	0	0	1	5	5	5	0	0	5	5	8	1	500	160	0	1
8	140668101	3	0	0	1	3	3	2	1	0	1	10	5	0	3000	3	0	1
8	140668103	5	0	0	0	5	5	3	0	0	5	8	10	1	10000	120	0	1
8	140668105	4	0	1	0	3	3	2	1	5	7	8	7	0	1000	180	0	1
8	140670105	6	1	1	0	4	4	3	1	5	5	8	8	0	8000	300	0	1
8	140673101	3	1	1	0	5	5	2	1	0	7	3	6	1	1000	180	0	1
8	140673103	6	1	1	0	5	3	4	1	1	4	5	6	1	3000	240	0	1
8	140677601	4	0	1	0	5	5	5	0	0	10	10	10	0	1500	120	0	1
8	140678102	4	0	0	1	4	3	3	1	3	5	8	7	1	1500	5	0	1
8	140743101	4	0	0	1	5	5	3	1	0	6	5	8	0	500	30	0	1
8	140748104	5	0	0	0	5	5	4	0	0	3	5	5	0	8000	60	0	1
8	140749101	4	0	1	0	4	4	3	1	4	6	8	8	1	3000	60	0	1
8	140749103	4	1	1	1	5	5	5	1	1	1	1	8	0	5000	60	0	1
8	140749104	5	1	1	0	5	5	4	1	2	4	5	7	1	4000	180	0	1
8	140750102	4	0	1	0	5	5	4	0	1	1	8	7	1	3000	300	0	1
8	140750431	5	1	1	0	4	5	4	0	4	5	5	5	1	600	180	0	1
8	140760101	3	0	0	1	5	3	4	1	5	4	6	7	1	3000	4	0	1
8	140760104	4	0	1	0	5	5	4	1	6	8	10	7	1	10000	120	0	1
8	140766101	5	0	1	0	5	3	3	1	0	5	5	8	0	1500	120	0	1
8	140766102	4	1	1	0	3	4	4	0	0	0	5	8	1	1000	240	0	1
8	140766431	3	1	1	0	5	5	4	0	0	5	5	8	1	500	240	0	1
8	140793105	4	1	1	0	5	2	3	0	0	0	8	5	1	1500	120	0	1
8	140877103	4	1	1	0	5	5	3	0	5	8	8	7	1	1000	60	0	1
8	145120651	6	1	1	0	5	4	4	1	5	8	8	9	1	0	60	1	1
8	145339431	7	1	1	0	3	3	3	1	5	8	7	7	0	600	180	1	1
8	148218651	4	0	0	1	5	3	5	1	0	3	5	3	1	2000	2	0	1
8	156946503	5	1	1	0	5	3	3	1	3	0	8	8	1	1000	180	1	1
8	156955504	5	1	1	0	3	5	3	1	0	6	6	8	0	3000	480	1	1
8	160465551	5	1	1	0	5	5	5	1	4	8	7	10	1	2000	60	1	1
8	162856553	4	0	1	0	5	2	5	0	0	4	3	8	0	7000	60	1	1
8	167263551	5	1	1	0	5	4	4	0	5	5	8	6	1	3000	2	1	1
8	168211551	4	0	1	0	1	5	3	1	0	0	4	4	1	2000	120	0	1
8	171071552	7	1	1	0	4	4	4	0	2	6	6	8	0	18000	180	1	1
8	176646601	6	1	1	0	3	4	3	1	4	6	5	7	1	5000	360	1	1
8	176948431	3	1	1	0	5	5	2	1	5	10	10	8	1	3000	180	0	1
8	186509553	6	1	1	0	4	3	2	1	5	7	7	6	0	1000	2	0	1
8	187318601	4	0	1	0	5	5	2	1	1	5	6	5	0	10000	480	0	1
8	188790601	4	0	1	0	5	5	1	1	0	8	8	10	1	5000	30	0	1
8	191922551	5	0	1	1	5	5	2	1	5	9	8	10	1	1000	150	0	1
8	192771552	5	1	1	0	5	5	5	0	3	0	5	5	1	100	540	1	1
8	193100553	4	1	1	0	4	3	3	1	5	5	10	5	1	500	300	0	1
8	194206651	7	1	1	0	4	4	3	1	6	8	7	9	0	5000	7	1	1
8	197048502	6	1	1	0	4	3	3	1	0	7	5	6	1	1000	120	1	1
8	198229551	4	1	0	0	5	2	2	0	6	3	8	6	0	1000	180	0	1
8	201339601	4	1	1	0	3	5	5	0	5	5	5	8	0	3000	120	0	1
8	202102551	5	0	0	1	5	5	3	1	3	5	6	6	1	500	120	0	1
8	210069103	5	1	1	0	5	5	5	0	0	7	5	6	1	10000	300	1	1
8	210073101	4	0	0	1	5	5	5	1	0	2	10	10	0	10000	120	0	1
8	210074101	4	0	0	1	5	5	5	0	0	5	5	10	0	2000	6	0	1
8	210074104	6	1	1	0	5	5	5	1	3	8	8	8	1	30000	480	0	1
8	210082102	6	0	0	1	4	5	4	0	0	8	5	10	1	1000	30	0	1
8	210083101	4	0	1	1	1	4	3	1	1	7	5	6	0	2000	60	0	1
8	210086102	4	0	0	1	1	5	2	1	10	2	10	8	0	3000	10	0	1
8	210090101	4	0	0	1	5	5	5	0	0	4	6	8	0	2000	120	0	1
8	210091431	4	0	0	1	5	5	5	1	2	1	8	10	0	3000	120	0	1
8	210092103	4	1	1	0	5	5	5	1	5	7	9	7	0	0	120	0	1
8	210092104	4	0	0	1	5	5	5	1	0	5	8	8	0	20000	120	0	1
8	210099501	4	1	1	0	5	5	5	1	0	10	5	5	1	1500	120	0	1
8	210103105	4	0	0	1	5	5	5	1	1	5	5	10	1	6000	120	1	1
8	210112102	3	0	0	1	4	5	5	0	0	8	6	10	0	4000	240	0	1
8	210112103	3	1	1	0	2	5	1	0	0	10	5	8	0	1000	180	0	1
8	210115104	6	1	1	0	3	4	3	1	2	7	8	10	1	1000	180	1	1
8	210120101	4	0	0	1	5	5	5	0	0	0	10	10	0	3000	60	0	1
8	210155104	3	0	0	0	2	2	3	1	3	3	10	5	1	1000	120	0	1
8	210166501	4	0	0	0	5	4	5	1	4	0	8	7	1	600	60	0	1
8	210168101	4	0	0	1	3	1	5	0	0	5	5	10	0	1500	90	0	1
8	210173103	5	1	1	0	4	3	3	1	4	4	7	6	1	2000	160	0	1
8	210175101	5	0	1	1	1	4	4	0	0	3	6	8	0	2000	120	0	1
8	210179103	4	1	1	0	4	3	4	0	0	0	6	9	1	2000	180	0	1
8	210417101	5	0	0	1	5	5	5	0	0	0	5	5	0	10000	120	0	1
8	210417103	7	1	1	0	5	5	5	1	5	5	5	8	1	2000	300	1	1
8	210420101	3	0	0	1	1	5	5	0	0	0	10	10	0	500	30	0	1
8	210422104	4	0	1	0	5	5	5	1	0	5	10	8	0	30000	120	0	1
8	210427105	5	1	1	0	5	5	5	0	0	0	10	10	1	5000	3	0	1
8	210428102	6	1	0	0	1	5	4	1	3	7	6	8	0	0	180	0	1
8	210438103	5	0	1	0	2	2	2	1	0	5	5	8	0	2000	4	0	1
8	210599101	4	0	0	1	4	4	3	1	4	10	10	8	0	10000	300	0	1
8	210600101	4	0	0	1	1	5	3	1	0	5	5	5	0	2000	30	0	1
8	210602103	6	1	1	0	5	5	5	1	2	6	5	5	1	500	450	1	1
8	210603101	7	0	1	0	3	3	3	0	0	5	8	6	1	2000	30	0	1
8	210604431	3	1	1	0	5	5	4	0	2	4	5	5	1	2000	120	0	1
8	210605103	5	0	0	1	4	4	3	0	3	3	6	6	0	5000	120	0	1
8	210609103	4	0	0	1	5	5	5	0	0	5	5	8	0	3000	120	0	1
8	210609104	4	0	0	1	4	5	3	1	5	9	8	8	1	2000	240	0	1
8	210610101	4	0	1	0	5	5	5	1	0	10	10	10	1	3000	300	0	1
8	210613102	5	1	1	0	5	5	5	0	0	0	0	8	1	2000	540	0	1
8	210619101	4	1	0	1	2	5	4	1	1	9	5	8	0	2000	30	0	1
8	210620101	5	0	0	1	3	4	2	0	0	5	7	9	0	10000	60	0	1
8	210620102	5	0	1	0	5	3	3	1	0	8	5	8	1	10000	360	0	1
8	210620104	5	0	1	0	4	4	2	0	5	5	7	10	0	1000	360	1	1
8	210622102	3	0	0	1	3	5	4	1	0	10	10	5	1	6000	360	0	1
8	210623101	4	0	0	1	3	4	4	0	0	5	10	10	1	3000	30	0	1
8	210625103	4	1	0	0	5	3	3	0	0	5	10	8	0	1000	120	0	1
8	210625105	6	1	1	0	4	4	4	1	0	8	8	7	1	1000	180	0	1
8	210626101	4	1	1	0	4	5	3	1	0	10	8	6	0	5000	60	0	1
8	210629103	4	1	1	0	5	5	2	1	3	5	3	5	0	600	480	1	1
8	210629104	4	1	1	0	2	3	2	0	5	7	7	5	1	500	60	0	1
8	210634103	4	0	0	1	3	3	2	1	5	5	8	8	1	3000	60	0	1
8	210634105	6	1	1	0	4	4	4	1	7	5	10	8	0	1000	180	0	1
8	210642101	4	0	0	1	1	5	1	1	3	5	10	10	0	5000	60	0	1
8	210647102	4	0	1	0	1	5	5	0	0	0	0	10	1	7000	120	0	1
8	210647104	6	1	1	0	5	5	5	1	5	5	5	7	1	1000	360	0	1
8	210648103	4	1	1	0	5	5	5	0	3	10	7	8	0	3000	60	0	1
8	210648104	4	0	1	1	5	5	4	0	3	7	8	8	0	2000	240	1	1
8	210649101	4	0	0	1	5	5	3	0	0	0	10	6	0	20000	30	0	1
8	210654101	3	0	0	1	5	3	4	1	5	6	7	7	1	10000	120	0	1
8	210658103	4	1	1	0	5	5	1	0	3	0	4	8	1	2000	300	1	1
8	210659102	4	1	1	1	5	5	5	0	0	8	8	7	0	2000	120	0	1
8	210660103	7	1	1	0	5	5	5	1	7	8	8	8	1	1000	180	1	1
8	210660104	6	0	0	1	4	3	3	0	5	5	8	5	0	7000	120	0	1
8	210685103	6	0	1	1	5	5	5	0	0	0	8	8	1	2000	480	0	1
8	210728103	4	1	0	1	3	4	2	0	0	0	7	7	1	1500	30	0	1
8	210728106	6	1	1	0	5	5	5	0	5	5	5	5	0	1000	120	1	1
8	210728501	4	1	1	0	5	3	5	0	0	5	5	8	1	8000	120	0	1
8	210736101	4	1	1	0	3	5	3	1	0	5	6	8	0	13000	120	0	1
8	210740103	7	1	1	0	3	4	3	0	2	6	6	5	1	0	360	0	1
8	210741101	4	0	0	1	4	3	2	0	0	5	7	5	0	8000	30	0	1
8	210747101	4	1	0	1	3	4	4	1	3	5	8	7	0	15000	30	0	1
8	210748101	3	0	0	1	5	5	5	1	5	10	10	5	0	6000	360	0	1
8	210749101	3	0	0	1	5	5	3	0	0	8	8	9	0	20000	120	0	1
8	210750101	3	0	1	0	1	5	3	0	0	4	4	6	0	2000	60	0	1
8	210756101	6	0	1	0	5	5	5	1	5	7	10	5	1	6000	120	0	1
8	210756531	0	1	1	0	4	4	3	0	1	5	5	7	1	5000	360	0	1
8	210757103	4	1	1	0	3	5	1	1	0	0	8	8	1	5000	60	0	1
8	210757501	4	1	1	0	5	5	5	0	3	5	8	7	1	2000	60	1	1
8	210758101	4	1	1	0	5	5	3	1	3	7	8	10	0	5000	30	0	1
8	210758103	7	1	1	0	3	5	4	1	2	5	2	3	1	3000	60	1	1
8	210759104	4	1	1	0	5	5	5	1	3	10	5	5	0	1000	1	0	1
8	210763105	4	0	1	1	5	5	5	0	0	0	0	5	1	1000	720	1	1
8	210780102	4	1	1	0	3	2	1	0	1	2	5	5	1	6000	40	0	1
8	210813103	6	0	0	1	5	3	4	0	0	8	5	5	1	5000	180	0	1
8	210841101	4	1	1	0	3	3	2	1	2	3	5	8	1	15000	60	0	1
8	210841103	7	1	1	0	5	3	2	1	5	8	8	10	0	0	960	0	1
8	210843103	4	0	1	0	5	5	3	1	0	5	7	8	1	8000	300	1	1
8	210844501	4	0	1	0	4	5	3	0	0	8	7	5	1	7500	240	0	1
8	210848103	4	0	1	0	5	5	4	1	0	0	5	8	1	3000	720	0	1
8	210858103	6	1	1	0	5	5	5	1	3	8	10	8	1	10000	360	0	1
8	210859101	3	1	1	0	2	4	2	0	0	10	10	8	1	7000	60	0	1
8	210863103	7	0	1	1	5	5	3	0	2	1	10	8	1	4000	300	0	1
8	210863431	6	1	1	1	5	5	5	1	7	3	8	7	1	4000	360	1	1
8	210866101	4	1	0	1	1	5	5	1	3	10	5	5	0	2000	120	0	1
8	210867101	4	1	1	0	3	4	3	1	2	3	8	8	1	5000	120	0	1
8	210909104	5	0	1	1	3	5	5	1	1	8	7	8	1	1000	180	0	1
8	210911104	3	0	0	1	5	5	5	1	5	5	6	8	0	1200	60	0	1
8	210911105	5	0	0	1	4	4	4	0	0	2	4	5	1	20000	240	0	1
8	210914432	4	0	0	1	5	5	5	1	5	10	10	9	0	7000	60	0	1
8	210918101	4	0	0	1	5	5	3	1	4	8	7	6	0	24000	60	0	1
8	210920104	3	1	1	0	3	2	2	1	2	3	6	7	0	8000	60	0	1
8	210923101	4	1	1	0	1	5	4	0	0	8	5	4	0	600	1	0	1
8	210923104	4	0	1	0	5	5	4	0	0	5	5	8	1	2000	30	0	1
8	210923105	3	0	0	1	5	5	5	0	2	5	6	8	0	600	180	0	1
8	210924101	4	0	0	1	4	4	5	1	3	1	6	6	0	8000	30	0	1
8	210924103	4	1	1	0	5	5	5	0	5	10	5	5	1	2000	240	0	1
8	210925101	4	0	0	1	1	2	2	0	1	1	8	4	0	20000	300	0	1
8	210930104	5	1	1	0	5	3	4	1	5	7	7	8	0	2000	300	1	1
8	210930105	5	1	1	0	5	4	3	1	5	5	8	5	0	5000	5	1	1
8	210937101	3	0	0	1	5	5	4	1	5	9	9	5	0	5000	120	0	1
8	210940101	4	0	0	1	4	4	4	1	3	9	8	4	0	8000	60	0	1
8	210940103	5	1	1	0	4	5	3	1	5	10	10	5	1	1500	60	1	1
8	210947101	3	0	0	1	2	2	2	0	0	6	5	5	1	6000	240	0	1
8	210954101	3	1	1	0	3	4	2	1	4	3	8	7	0	7500	60	0	1
8	211028105	4	0	0	1	5	5	5	1	5	5	7	7	1	1000	360	0	1
8	211031105	5	1	1	0	3	4	1	1	7	1	10	7	0	10000	180	0	1
8	211032103	4	1	1	0	3	5	5	0	2	1	6	8	0	1500	300	0	1
8	211032104	4	1	1	0	5	5	5	1	0	5	7	7	1	6000	300	0	1
8	211039101	0	0	0	1	2	3	2	0	0	5	6	5	0	1500	90	0	1
8	211039103	6	1	0	1	5	5	3	0	5	0	5	5	1	5000	240	1	1
8	211047101	3	0	0	1	1	2	2	1	0	7	8	8	0	3000	75	0	1
8	211047103	4	0	0	1	4	3	2	1	0	7	8	8	0	2000	120	0	1
8	211047501	4	1	1	0	1	5	5	0	1	5	5	7	1	7000	120	0	1
8	211051104	4	1	0	1	3	3	3	1	0	3	6	5	1	500	60	0	1
8	211055101	3	1	1	0	5	4	2	0	1	6	7	10	1	5000	60	0	1
8	211060101	3	0	1	1	3	5	1	0	5	5	5	5	0	1000	60	0	1
8	211060102	3	0	0	1	2	4	3	0	2	8	5	8	0	5000	60	0	1
8	211064101	0	0	0	1	3	3	4	0	0	5	5	8	0	5000	120	0	1
8	211064581	6	1	1	0	3	3	3	0	0	6	8	8	1	6000	180	0	1
8	211073101	5	0	1	0	1	2	2	0	0	1	5	6	0	2000	120	0	1
8	211079103	7	1	1	0	5	4	3	0	4	4	6	6	1	3000	300	1	1
8	211080101	6	1	1	0	5	5	5	1	5	5	9	10	0	4000	60	0	1
8	211181103	4	0	0	1	4	4	3	0	1	0	5	5	0	3000	120	0	1
8	211181105	4	0	0	1	3	5	3	1	0	0	6	8	1	5500	180	0	1
8	211184101	3	0	0	1	1	3	2	1	1	1	9	8	0	3000	60	0	1
8	211184103	7	1	1	0	1	3	2	1	3	5	8	6	1	500	180	1	1
8	211191103	3	0	0	1	1	4	2	1	5	5	10	5	0	2000	120	0	1
8	211191104	3	0	0	1	5	1	1	1	0	5	5	8	0	3000	120	0	1
8	211191105	5	0	1	0	4	5	4	0	2	9	8	6	1	1000	480	0	1
8	211199101	3	0	0	1	3	4	3	1	0	3	8	5	0	2000	60	0	1
8	211199104	5	0	1	0	5	5	4	1	6	8	7	7	1	3000	250	0	1
8	211200102	4	1	1	0	3	3	4	1	0	3	0	8	0	2500	60	1	1
8	211202104	7	0	1	0	3	5	4	1	2	2	10	5	0	10000	2	0	1
8	211207101	5	0	0	1	5	3	3	1	3	5	5	5	0	2000	60	0	1
8	211209101	3	0	0	1	5	5	5	0	0	10	10	5	0	8000	60	0	1
8	211210103	7	1	0	0	2	3	2	0	1	2	4	7	0	16000	120	1	1
8	211210203	4	0	0	1	2	2	3	1	2	5	8	8	0	20000	120	0	1
8	211211551	4	0	0	1	5	5	3	1	3	3	3	8	1	1000	180	0	1
8	211212101	4	0	0	1	4	4	3	1	5	6	10	7	0	1000	60	0	1
8	211219551	3	0	0	1	5	5	3	0	2	5	5	8	0	5000	240	0	1
8	211220101	5	0	0	1	5	2	5	0	0	8	10	10	0	5000	60	0	1
8	211223101	4	0	0	1	4	4	3	1	0	8	6	9	0	8000	10	0	1
8	211229101	3	0	0	1	1	1	1	1	1	1	8	10	0	10000	60	0	1
8	211229104	3	1	1	0	5	5	4	0	2	0	5	8	1	1000	200	0	1
8	211229501	4	1	1	0	5	5	5	1	1	7	8	7	1	1000	180	0	1
8	211230101	4	0	0	1	5	5	3	1	0	5	6	8	0	8000	120	0	1
8	211230105	4	0	0	1	3	5	3	0	0	5	6	7	0	1000	360	0	1
8	211232102	4	0	0	1	4	5	3	1	5	5	5	5	0	3000	180	0	1
8	211234101	5	1	0	1	5	5	4	1	3	7	7	8	0	3000	120	0	1
8	211236103	4	0	0	1	4	3	2	1	0	0	10	5	0	1000	300	0	1
8	211236601	3	0	1	0	1	2	3	0	0	6	5	8	1	1000	180	0	1
8	211369101	5	0	0	1	5	5	4	0	3	0	6	8	0	6000	60	0	1
8	211375104	4	1	0	1	2	1	2	0	0	10	8	6	0	2300	180	0	1
8	211383531	3	0	0	1	4	5	3	1	0	10	6	5	1	5000	10	0	1
8	211384101	6	1	1	0	3	3	2	1	3	5	7	7	0	18000	60	0	1
8	211390104	4	0	1	0	3	5	5	0	0	2	5	5	1	5000	720	0	1
8	211394104	4	0	1	0	4	5	3	1	0	3	8	8	1	1000	300	0	1
8	211401102	4	0	0	1	1	5	1	1	0	10	10	10	0	4000	60	0	1
8	211401103	5	1	1	0	4	4	4	1	1	8	10	5	1	3000	300	1	1
8	211402107	3	0	0	1	5	5	5	0	1	3	5	8	1	2000	300	0	1
8	211403105	4	1	1	0	3	4	3	0	2	5	5	5	0	10000	300	1	1
8	211404101	4	0	0	1	3	5	3	1	2	7	7	7	0	13000	120	0	1
8	211409101	4	0	0	1	5	5	4	1	5	3	8	10	0	15000	60	0	1
8	211409105	4	0	0	0	5	5	5	1	5	5	10	8	1	0	180	0	1
8	211409501	4	0	0	1	3	4	3	0	3	6	7	7	0	1000	240	0	1
8	211410101	4	0	0	1	5	5	5	1	0	10	10	10	0	20000	120	0	1
8	211412103	4	0	1	0	1	5	5	1	5	10	10	10	0	2500	300	0	1
8	211415103	6	0	1	0	5	3	5	0	0	3	5	3	1	1000	540	0	1
8	211418104	3	0	0	1	4	4	3	1	0	5	7	8	0	3000	240	0	1
8	211419104	4	0	0	1	3	3	3	1	7	8	8	5	0	1500	180	0	1
8	211420103	3	0	0	1	5	5	5	1	5	10	10	10	0	4000	40	0	1
8	211421104	5	1	1	1	5	5	2	0	3	6	5	10	1	2000	120	0	1
8	211423101	4	0	0	1	4	3	3	0	0	5	7	8	0	10000	300	0	1
8	211427101	0	0	0	1	3	5	2	0	1	8	7	7	0	6000	100	0	1
8	211427104	4	1	1	0	3	4	3	0	3	7	7	3	1	500	180	1	1
8	211430104	4	0	0	1	3	3	3	1	1	0	7	8	0	50000	120	0	1
8	211430105	5	0	1	0	4	4	4	0	5	8	8	8	1	0	300	0	1
8	211434101	0	0	0	1	1	2	3	0	0	4	0	6	0	5000	60	0	1
8	211434431	4	0	1	1	5	3	5	1	1	2	7	5	1	1000	120	0	1
8	211438104	6	1	1	0	5	4	3	1	7	7	8	5	0	1000	720	1	1
8	211442101	6	1	1	0	4	5	2	0	3	2	6	6	0	2000	240	0	1
8	211444102	4	0	1	0	5	1	1	0	4	3	8	8	1	4000	60	0	1
8	211448101	5	0	0	1	2	3	3	1	1	8	5	6	0	5000	60	0	1
8	211451101	5	1	1	0	3	3	3	1	5	5	5	5	0	5000	60	0	1
8	211452101	3	0	1	0	5	5	4	1	0	5	10	8	0	5000	120	0	1
8	211456102	4	0	0	1	1	2	3	1	5	4	8	5	1	5000	120	0	1
8	211456103	4	1	1	0	2	4	4	1	5	7	8	5	0	2000	300	1	1
8	211459104	6	1	1	0	4	4	4	1	6	5	5	6	1	2000	840	1	1
8	211461101	3	0	0	1	3	5	3	0	0	0	0	8	0	5000	60	0	1
8	211461103	6	1	0	0	5	4	4	1	5	6	6	8	1	500	480	1	1
8	211463551	6	0	0	1	5	5	4	1	3	8	5	8	1	3000	240	0	1
8	211465103	4	0	0	1	1	2	2	1	0	6	8	10	0	1000	120	0	1
8	211468102	4	0	0	1	5	5	5	1	5	0	10	5	0	2000	120	0	1
8	211470102	3	0	0	1	1	3	3	0	0	4	5	5	0	2000	65	0	1
8	211472102	4	0	0	1	5	5	5	1	0	10	10	10	0	3000	60	0	1
8	211473102	4	0	0	1	1	3	2	1	1	6	8	7	0	2000	60	0	1
8	211474101	4	0	0	1	5	1	5	1	0	10	10	8	1	8000	60	0	1
8	211476101	4	0	0	1	2	4	3	1	0	3	7	8	1	2000	120	0	1
8	211480104	5	0	0	1	5	5	5	1	3	5	8	8	1	1000	50	0	1
8	211484101	0	0	0	1	1	4	3	1	1	2	10	8	0	5000	60	1	1
8	211484102	4	1	0	1	3	5	3	0	0	4	6	8	1	10000	60	0	1
8	211485101	4	0	0	1	5	5	5	1	0	5	8	8	0	3000	30	0	1
8	211491103	4	0	0	1	3	3	3	0	0	5	5	5	1	800	60	0	1
8	211491104	4	1	0	1	5	5	5	1	2	8	5	8	1	5000	300	1	1
8	211493431	4	0	1	1	3	4	3	1	1	7	8	7	1	3000	60	0	1
8	211494104	7	1	1	0	4	4	2	1	0	7	8	8	0	5000	1440	1	1
8	211496104	4	0	0	1	4	5	5	1	0	6	6	8	1	0	180	0	1
8	211499104	5	0	1	0	1	5	5	1	5	8	5	10	0	1000	180	0	1
8	211499601	5	1	1	0	3	5	2	1	3	6	5	5	1	4000	360	0	1
8	211500101	4	0	0	1	1	5	3	1	0	5	8	5	0	2000	120	0	1
8	211502103	4	0	0	1	3	4	3	1	0	7	7	3	1	2000	60	0	1
8	211502431	4	0	0	1	4	5	4	1	5	5	5	7	1	1000	120	0	1
8	211503104	4	0	1	0	1	1	5	0	0	5	5	9	1	4000	240	0	1
8	211503105	3	1	1	0	5	5	1	1	5	10	10	5	0	5000	90	0	1
8	211504101	4	0	0	1	2	2	3	1	3	7	7	7	0	7000	60	0	1
8	211505101	4	0	0	1	2	3	2	1	3	5	6	8	0	10000	60	0	1
8	211505104	4	0	1	0	5	5	4	1	2	2	7	8	1	0	180	1	1
8	211601103	5	1	1	0	5	5	3	0	1	3	4	5	1	3000	480	1	1
8	211758104	5	1	1	0	5	5	5	0	5	5	8	6	1	1000	720	1	1
8	211793101	4	0	0	0	1	3	1	0	2	7	7	8	0	10000	5	0	1
8	211795104	4	0	0	1	5	5	5	1	1	5	5	7	1	2500	480	0	1
8	211797104	6	0	1	0	4	4	3	1	5	5	5	5	0	3000	120	0	1
8	211799101	4	0	0	1	3	5	3	1	0	10	6	6	0	5000	60	0	1
8	211804101	4	1	1	0	1	5	5	0	0	8	8	8	0	10000	30	0	1
8	211804104	4	1	1	0	3	5	5	0	6	7	7	6	0	400	300	0	1
8	211809101	4	1	1	0	3	4	2	1	3	5	8	6	1	5000	2	0	1
8	211810104	7	0	1	1	4	4	2	1	5	5	7	8	1	25000	180	1	1
8	211814102	4	0	0	1	3	3	1	1	0	6	6	8	1	2000	120	0	1
8	211815101	4	0	0	1	5	5	1	0	0	5	7	9	0	7500	120	0	1
8	211815103	5	0	1	0	1	1	5	0	5	0	0	8	1	1000	1080	0	1
8	211817101	4	0	0	1	2	3	3	1	0	5	8	5	1	10000	30	0	1
8	211818101	4	0	0	1	4	5	4	1	0	8	10	9	0	10000	120	0	1
8	211820101	7	0	1	0	4	5	2	1	0	2	8	6	0	20000	60	0	1
8	211886103	4	1	1	0	4	5	4	1	0	7	5	6	1	0	60	0	1
8	211888101	4	0	1	1	3	4	3	1	2	9	6	7	1	20000	120	0	1
8	211890101	4	0	0	1	3	5	3	0	0	8	5	9	1	8000	120	0	1
8	211891101	6	1	1	0	2	5	5	0	3	1	6	8	0	4000	240	0	1
8	211891103	4	1	1	0	4	5	5	1	0	5	6	6	0	0	120	0	1
8	211891104	7	1	1	0	5	5	4	1	4	6	7	5	0	1000	240	1	1
8	211892102	5	0	0	1	2	5	3	0	0	10	10	10	1	10000	60	0	1
8	211897102	4	0	0	1	3	3	2	1	5	7	9	8	0	3000	60	0	1
8	211898101	3	0	0	1	2	5	5	0	0	5	5	5	0	10000	2	0	1
8	211906103	4	1	0	0	2	5	4	1	3	2	5	5	1	2000	4	0	1
8	211906501	4	0	0	1	4	5	5	0	0	6	3	8	1	15000	3	0	1
8	211918101	6	1	1	0	3	5	5	1	5	2	10	7	0	2000	300	0	1
8	211918104	3	1	1	0	5	3	3	0	0	5	5	5	1	3000	480	0	1
8	211924101	0	0	0	1	2	3	1	0	1	1	5	8	0	10000	10	0	1
8	211926102	3	0	0	1	3	1	5	0	0	0	0	0	1	3000	300	0	1
8	211935102	4	0	0	1	1	3	3	1	2	5	8	6	0	6000	2	0	1
8	213628431	6	1	1	0	3	4	3	1	5	7	8	6	1	2000	120	0	1
8	216042431	7	1	1	0	5	5	4	1	0	5	8	7	1	3000	120	1	1
8	218090552	4	0	1	0	4	5	4	0	6	5	5	5	0	1000	60	0	1
8	218217501	5	1	1	0	4	4	3	1	5	8	8	5	1	500	180	0	1
8	219110501	5	1	1	1	5	5	5	0	2	5	5	4	0	100	180	0	1
8	220003101	3	0	0	1	1	5	5	1	0	10	10	10	0	0	60	0	1
8	220003103	4	1	1	0	4	5	5	0	1	4	5	6	1	3000	120	1	1
8	220003501	5	1	1	0	4	5	3	0	3	6	5	5	1	7500	420	1	1
8	220004101	3	0	0	1	1	1	1	1	0	8	10	10	0	5000	30	0	1
8	220004103	5	1	0	1	5	5	3	0	5	5	6	8	1	3000	180	1	1
8	220006103	3	0	0	1	4	5	4	1	0	5	8	8	0	10000	60	0	1
8	220006104	5	0	1	0	5	5	5	1	2	5	7	7	0	2000	120	0	1
8	220007103	4	1	1	1	5	5	4	0	3	3	9	9	1	2000	150	1	1
8	220011102	4	1	1	0	3	5	4	0	4	8	3	7	1	800	180	1	1
8	220015101	4	0	0	1	5	5	5	0	0	0	5	5	1	10000	30	0	1
8	220016103	5	0	0	1	3	5	5	0	3	5	5	5	0	1000	120	0	1
8	220019432	5	1	0	1	2	1	1	0	0	0	5	10	0	500	60	0	1
8	220021104	7	1	1	0	3	4	4	0	3	7	8	7	1	3500	600	1	1
8	220023103	4	1	1	0	5	5	5	0	0	0	5	3	1	3000	360	1	1
8	220023501	4	1	0	1	3	5	1	0	1	3	5	3	0	10000	120	0	1
8	220025103	7	1	1	1	5	5	5	1	5	4	5	9	1	500	300	1	1
8	220028101	4	0	0	1	2	5	4	0	1	3	8	9	0	20000	180	0	1
8	220028104	7	1	1	0	3	5	5	1	3	7	10	7	0	300	60	1	1
8	220031101	4	0	0	0	1	2	3	1	3	5	8	8	0	5000	60	0	1
8	220031102	4	0	0	1	3	3	3	1	3	5	8	8	0	500	60	0	1
8	220031601	7	1	1	0	5	5	5	1	5	7	5	5	0	8000	60	1	1
8	220033101	0	0	0	1	5	1	1	1	3	3	5	10	0	8000	240	0	1
8	220036104	4	0	1	0	2	5	4	0	0	6	7	7	0	10000	120	0	1
8	220046101	5	0	0	1	1	5	1	1	1	1	10	8	1	3000	60	0	1
8	220049101	4	0	0	1	3	4	3	1	0	5	8	9	1	15000	60	0	1
8	220051101	4	1	1	0	3	3	3	1	1	5	6	5	1	1500	120	0	1
8	220057101	0	0	0	1	4	2	1	0	0	8	3	8	0	8000	60	0	1
8	220057103	7	1	1	0	3	3	4	1	5	5	9	9	0	500	120	1	1
8	220061102	3	1	1	0	5	5	5	0	0	10	5	10	0	500	180	0	1
8	220061551	4	0	1	0	5	4	3	1	3	6	4	7	1	5000	240	0	1
8	220066101	3	0	1	1	5	5	5	1	0	5	10	6	0	3000	60	0	1
8	220069104	4	1	1	0	3	4	3	0	0	8	1	5	1	10000	120	0	1
8	220076101	0	0	0	1	1	3	5	0	3	3	5	5	0	5000	8	0	1
8	220077103	4	0	1	0	3	4	4	1	0	5	8	3	1	500	120	0	1
8	220083101	0	0	1	0	3	5	1	1	3	10	8	8	0	3000	3	0	1
8	220083104	6	1	1	0	5	5	5	1	4	7	8	7	1	1000	120	1	1
8	220084101	4	0	0	0	4	5	4	0	0	5	5	5	0	3000	60	0	1
8	220084103	6	1	1	0	3	5	2	0	5	8	8	7	0	3000	180	1	1
8	220085103	5	0	1	0	3	5	5	0	4	7	7	7	1	0	300	0	1
8	220088103	4	0	0	1	2	4	2	0	3	5	6	7	0	600	90	0	1
8	220094102	4	1	0	0	3	4	5	1	2	9	7	9	1	5000	180	0	1
8	220098101	5	1	1	0	1	4	3	0	2	0	5	4	0	5000	60	0	1
8	220099103	6	1	1	0	4	5	5	1	5	3	7	8	1	6000	300	1	1
8	220099104	4	1	1	0	5	5	4	1	1	5	5	10	1	1000	360	0	1
8	220102105	4	1	1	0	4	3	4	0	2	5	8	5	1	2000	300	0	1
8	220104104	4	1	0	1	3	3	2	0	0	9	6	7	1	6000	120	0	1
8	220106105	6	1	1	0	5	5	5	0	5	8	10	6	0	1000	60	1	1
8	220107103	5	1	1	1	4	4	2	0	2	6	5	8	1	8000	60	0	1
8	220107104	4	0	1	1	5	5	5	1	3	10	5	8	1	5000	300	0	1
8	220107601	5	1	1	0	3	5	3	0	2	8	5	8	1	20000	120	0	1
8	220149102	5	0	1	1	5	5	5	1	0	0	9	10	1	1000	360	0	1
8	220193101	3	0	0	1	2	5	2	0	2	10	6	7	0	2000	300	0	1
8	220276101	4	0	1	1	5	5	5	1	0	3	10	7	1	26000	180	0	1
8	220277101	5	1	0	1	5	4	4	1	4	7	7	5	1	20000	7	0	1
8	220277103	4	1	1	0	5	5	5	1	0	2	10	5	0	3500	600	0	1
8	220279101	4	1	0	1	1	3	1	1	5	5	10	6	1	20000	60	0	1
8	220282101	4	0	0	1	3	4	3	1	0	6	10	7	0	3000	60	0	1
8	220287104	4	0	0	1	2	3	3	1	5	6	7	7	1	8000	120	0	1
8	220288103	4	0	0	1	2	3	5	0	1	1	1	3	1	5000	60	0	1
8	220288551	4	0	1	0	2	3	4	0	1	3	6	3	1	500	180	0	1
8	220294106	4	1	1	0	2	5	3	1	0	10	10	5	1	4000	360	0	1
8	220300101	4	0	0	1	2	2	2	0	3	5	7	5	0	15000	60	0	1
8	222964551	7	1	1	0	4	3	4	1	5	7	8	7	1	26000	120	1	1
8	226551502	5	1	0	0	2	1	4	1	5	8	6	6	0	2000	240	0	1
8	226900504	5	1	1	1	5	5	5	1	7	8	9	8	1	3000	240	0	1
8	228755651	4	1	0	1	5	5	5	1	5	7	8	5	1	2000	480	0	1
8	230034101	4	0	0	1	4	5	4	1	0	10	10	10	0	1000	30	0	1
8	230037101	4	0	0	1	4	4	4	1	3	10	7	7	1	5000	240	0	1
8	230039101	5	0	0	1	2	5	5	0	2	5	5	10	0	5000	60	0	1
8	230047102	4	0	1	1	1	3	3	0	0	5	8	10	0	2000	60	0	1
8	230048102	6	1	1	0	3	5	3	1	5	8	8	6	1	3500	120	1	1
8	230051101	3	1	0	1	5	5	5	0	2	6	6	6	0	2000	20	0	1
8	230054106	3	1	0	0	1	1	1	0	2	10	10	10	0	4800	60	0	1
8	230055103	4	1	0	1	1	3	3	0	2	6	6	6	1	1000	180	0	1
8	230092103	4	1	1	1	4	4	3	1	3	5	5	5	1	0	780	0	1
8	230161101	5	0	1	1	4	4	4	1	5	5	6	6	0	10000	120	0	1
8	230163101	5	1	0	1	5	5	5	1	0	5	8	10	0	12000	240	1	1
8	230163103	7	1	1	0	3	5	4	0	2	2	7	7	0	18000	300	1	1
8	230166101	4	1	0	1	5	5	2	0	0	3	5	5	0	2000	60	0	1
8	230166103	7	1	1	1	5	5	5	1	5	8	8	8	1	500	360	1	1
8	230166601	7	1	1	1	5	5	5	1	0	10	8	8	1	5000	300	1	1
8	230169103	3	0	1	1	3	1	3	0	0	10	8	8	0	2000	60	0	1
8	230180101	4	0	1	0	5	5	5	0	0	10	5	8	1	20000	90	0	1
8	230185102	4	0	1	0	3	5	4	1	5	6	7	7	1	5000	120	0	1
8	230185103	4	0	1	0	1	3	3	1	4	4	6	7	1	2500	120	0	1
8	230186105	4	1	1	0	1	2	1	1	4	0	7	5	1	500	60	0	1
8	230189101	4	1	0	1	5	5	5	0	2	3	5	5	0	10000	120	0	1
8	230189103	3	0	0	1	5	5	5	1	2	0	4	5	1	500	180	0	1
8	230189431	4	0	1	0	3	3	2	0	2	1	4	5	0	0	120	0	1
8	230192101	4	1	0	1	2	4	3	1	0	8	9	8	0	2000	3	0	1
8	230399103	6	1	1	0	3	5	3	0	7	2	6	8	0	2000	90	1	1
8	230501101	4	0	1	0	1	5	4	1	0	5	8	5	0	3000	60	0	1
8	230503101	0	0	1	0	5	5	3	0	0	0	7	8	0	10000	120	0	1
8	230505104	7	1	1	0	5	4	3	1	3	4	5	5	1	3000	240	1	1
8	230508101	4	0	1	1	3	4	4	1	2	5	9	8	0	3000	120	1	1
8	230509101	0	1	0	1	1	1	1	0	0	0	10	10	0	600	60	0	1
8	230548101	4	0	0	1	3	4	3	1	5	4	8	8	0	2000	60	0	1
8	230548102	3	0	0	1	3	3	4	0	4	6	7	8	1	2000	60	0	1
8	230548104	5	1	1	0	4	4	3	1	4	6	6	8	1	5000	120	1	1
8	230550102	3	0	0	1	5	5	5	0	0	5	3	3	1	5000	120	0	1
8	230550103	3	0	0	1	4	4	1	0	0	2	5	6	0	5000	60	0	1
8	230551101	3	0	0	1	2	4	3	1	2	4	6	5	0	1000	30	0	1
8	230551103	4	0	0	1	3	5	3	0	0	5	5	5	0	600	60	0	1
8	230554101	4	0	0	1	2	3	3	0	0	2	5	5	1	5000	120	0	1
8	230556101	4	0	0	1	2	5	3	0	1	2	3	5	0	3000	30	0	1
8	230565101	3	0	0	1	5	5	5	0	0	3	3	5	1	3000	30	0	1
8	230567101	3	0	0	1	5	5	5	0	0	5	5	10	0	2000	60	0	1
8	230569101	3	0	0	1	2	3	3	0	0	5	5	3	0	2000	60	0	1
8	230571103	4	0	0	1	3	4	3	0	0	5	5	6	1	10000	120	0	1
8	230618103	5	1	1	0	5	5	4	0	1	10	8	5	1	10000	120	0	1
8	230618431	5	1	1	0	3	4	4	0	2	4	6	6	1	1000	180	0	1
8	234784551	6	1	1	0	5	5	5	1	6	5	8	5	1	0	240	1	1
8	247860604	3	0	1	0	4	3	4	0	0	8	5	8	1	1000	240	0	1
8	247860605	3	0	1	0	5	5	2	0	2	5	4	7	1	2000	180	0	1
8	251229501	7	1	1	0	3	5	3	1	0	5	5	7	0	1000	480	1	1
8	253154651	4	0	1	0	4	4	4	1	4	6	7	8	1	500	120	0	1
8	253592651	4	1	1	0	4	4	4	0	0	8	0	8	1	500	120	0	1
8	254343431	5	1	1	0	5	4	5	1	5	7	5	10	0	30000	3	1	1
8	256261551	4	1	1	0	5	5	5	1	0	5	8	8	1	3000	300	1	1
8	267669504	5	1	1	1	5	4	3	1	0	5	8	7	0	100	120	0	1
8	277960501	4	1	1	0	2	3	2	1	3	8	7	6	1	3000	60	0	1
8	280914551	6	1	0	0	5	5	4	1	2	5	5	7	1	2000	300	0	1
8	284311551	7	1	1	0	5	5	5	1	0	5	7	5	1	3000	600	1	1
8	285392505	4	1	1	0	4	5	4	1	4	5	5	9	1	2000	600	0	1
8	285526502	5	0	1	0	4	5	3	0	5	8	6	7	1	1000	180	1	1
8	293594501	3	1	0	1	5	5	3	0	1	1	5	8	0	2000	120	1	1
8	294473552	0	0	0	1	3	4	3	0	2	7	8	8	1	4000	60	0	1
8	298171551	4	0	1	1	3	4	3	1	4	5	5	5	1	1000	120	1	1
8	302610431	4	0	0	1	3	4	2	0	0	5	6	7	0	500	2	0	1
8	311360102	4	1	1	0	3	3	3	0	2	4	6	6	1	30000	300	0	1
8	311412101	3	1	1	0	5	5	3	0	5	5	5	7	1	5000	120	0	1
8	311430101	3	0	1	0	3	5	3	1	1	1	1	10	0	10000	15	0	1
8	311802103	4	1	1	1	5	5	3	1	5	7	7	8	1	100	120	1	1
8	311805101	4	1	0	1	1	5	1	0	0	5	10	5	0	5000	60	0	1
8	311806101	5	1	1	0	5	5	5	1	6	8	8	8	1	4000	180	0	1
8	311952103	5	1	1	0	3	3	3	1	5	5	5	7	1	5000	180	0	1
8	312020102	4	1	1	0	4	3	2	0	5	8	6	7	1	30000	120	0	1
8	312036102	4	1	1	0	4	5	5	1	5	5	6	6	1	8000	180	1	1
8	312044102	5	1	1	1	5	5	3	1	6	7	8	8	1	3000	120	1	1
8	312082102	4	1	1	0	5	3	5	1	0	7	5	6	1	2500	120	0	1
8	312129103	7	1	1	0	4	4	4	0	3	5	5	7	1	5000	120	1	1
8	312129104	6	1	1	0	3	5	4	0	6	7	7	6	0	4800	960	1	1
8	312136105	7	1	1	0	4	4	4	0	3	4	7	7	0	10000	300	0	1
8	312138105	6	1	1	0	5	5	5	1	5	3	8	8	1	6000	960	1	1
8	312144106	6	1	1	0	4	4	3	1	5	6	7	8	1	20000	120	1	1
8	312156102	4	1	1	0	4	4	3	1	1	0	2	5	0	5000	120	0	1
8	312157101	0	0	1	0	1	4	4	1	2	9	7	8	0	3000	30	0	1
8	312157104	5	1	1	0	3	4	4	0	0	8	5	9	1	3500	240	1	1
8	312157105	6	1	1	0	2	3	3	1	6	9	6	7	0	200	600	0	1
8	312164106	5	1	1	0	5	3	3	1	0	6	6	10	1	20000	30	0	1
8	312165101	7	1	1	0	4	4	3	1	5	7	8	7	1	3000	600	1	1
8	312165104	8	1	1	0	4	4	4	1	6	8	7	8	0	0	120	1	1
8	312203103	5	1	1	0	4	4	4	1	3	6	5	4	1	2000	240	0	1
8	312291101	7	1	1	0	4	5	5	0	3	3	8	7	1	13000	120	0	1
8	312291102	4	1	1	1	3	2	2	0	1	5	8	8	0	5000	30	0	1
8	312343101	7	1	1	0	4	3	2	1	8	8	9	8	1	8000	60	0	1
8	312404502	4	1	1	0	4	4	4	0	5	6	8	7	1	2000	2	0	1
8	312405103	6	1	1	0	4	4	4	1	4	5	5	5	1	15000	5	0	1
8	312426101	4	1	1	0	3	4	2	0	0	4	6	7	1	10000	2	1	1
8	312426103	7	1	1	0	5	5	5	1	4	6	6	5	1	2000	6	1	1
8	312501204	5	1	1	0	2	3	3	1	2	1	5	7	0	500	180	0	1
8	312502531	5	1	1	0	5	5	5	1	1	8	6	8	1	1000	180	1	1
8	312506101	5	1	1	0	4	5	4	1	5	8	6	10	1	0	60	0	1
8	312517104	5	1	1	0	4	3	4	0	5	5	8	7	0	2000	180	0	1
8	312517651	5	1	1	0	5	3	4	1	2	3	8	10	1	20000	480	0	1
8	312518651	4	1	1	0	5	5	5	0	5	10	10	10	1	1000	60	0	1
8	312525101	5	1	1	0	5	5	5	1	5	5	5	5	1	3000	30	0	1
8	312530103	6	1	1	0	4	4	3	1	6	7	8	7	1	8000	120	0	1
8	320107104	5	1	1	0	3	5	3	0	0	5	6	8	1	1000	180	0	1
8	320111102	3	1	1	0	2	5	3	0	2	5	7	8	0	2000	300	0	1
8	320112101	8	1	1	0	3	4	4	1	0	7	9	8	1	3000	240	1	1
8	320113431	4	0	1	0	3	3	5	0	0	10	10	10	1	5000	60	0	1
8	320123101	4	1	1	0	1	5	5	0	0	5	8	6	1	4000	60	0	1
8	320123104	5	1	1	0	5	5	3	1	7	8	7	7	0	30000	180	0	1
8	320124105	4	1	1	0	2	4	3	0	0	5	6	6	1	5000	60	0	1
8	320127104	4	1	1	1	5	5	5	1	1	5	5	8	0	20000	120	0	1
8	320128101	4	1	1	0	5	3	5	0	0	5	8	10	0	10000	120	0	1
8	320129104	5	1	1	0	4	5	4	0	1	1	5	10	1	2000	240	0	1
8	320129105	3	1	1	0	5	5	5	0	0	0	5	8	1	1000	180	0	1
8	320131102	7	1	1	0	5	5	5	0	5	5	5	7	1	1000	600	1	1
8	320141107	5	1	1	0	5	5	5	0	2	1	4	7	1	20000	180	1	1
8	320226101	4	1	0	0	1	3	4	1	3	6	8	8	0	10000	60	1	1
8	320244104	4	1	1	0	5	4	5	1	1	5	7	8	0	2500	100	0	1
8	320251103	4	1	1	0	4	3	3	0	3	5	5	8	1	1000	30	0	1
8	320252103	6	1	1	0	3	4	3	1	5	5	6	8	1	2000	120	0	1
8	320252551	6	0	1	0	5	5	5	0	0	5	6	8	1	1000	600	1	1
8	320260104	5	1	1	0	5	5	5	0	0	7	3	5	1	4000	720	0	1
8	320362101	4	0	1	0	4	4	4	0	4	6	6	8	0	15000	60	0	1
8	320362102	4	0	1	0	2	3	3	0	2	5	8	9	0	2000	60	0	1
8	320363101	6	1	1	0	3	3	3	1	3	4	5	5	0	10000	60	0	1
8	320363103	6	1	1	1	5	5	4	1	5	5	8	7	1	3000	300	1	1
8	320367101	4	1	0	0	5	5	5	1	7	9	9	9	0	4000	120	1	1
8	320367102	4	1	1	0	3	4	4	1	0	2	8	8	1	5000	200	0	1
8	320370104	4	1	1	0	5	5	3	0	1	7	7	7	0	0	60	0	1
8	320374103	5	0	1	0	5	5	5	1	3	3	8	8	1	4000	960	0	1
8	320375101	5	1	1	0	3	2	2	0	3	5	5	5	1	10000	120	0	1
8	320375104	7	1	1	0	5	5	5	1	0	5	5	5	0	4000	180	1	1
8	320376101	5	0	1	0	3	4	1	1	3	5	8	8	1	12000	60	0	1
8	320376105	5	1	1	0	5	5	3	1	3	5	8	8	1	0	360	0	1
8	320376106	6	1	1	0	5	5	5	1	3	5	5	7	1	1000	600	1	1
8	320379104	4	1	1	0	3	5	4	1	3	5	7	7	1	10000	120	0	1
8	320382102	4	1	1	1	5	4	3	0	0	6	8	9	1	2000	360	1	1
8	320382103	6	0	1	1	4	5	3	1	5	5	6	8	0	1000	540	1	1
8	320383101	5	1	1	0	5	5	5	0	5	5	5	10	1	10000	120	0	1
8	320383104	5	0	1	0	5	5	5	0	2	8	7	7	1	2000	360	1	1
8	320385101	4	1	1	0	5	4	2	1	3	5	3	4	0	4000	15	1	1
8	320387101	4	1	1	0	2	4	2	0	3	5	5	5	0	5000	20	0	1
8	320387104	5	1	1	0	5	5	5	0	4	8	7	8	1	8000	420	1	1
8	320388101	5	0	1	0	3	4	4	1	4	5	7	7	0	4000	180	0	1
8	320390103	5	1	1	0	4	4	4	1	4	9	7	5	0	500	300	0	1
8	320391102	7	1	1	0	5	5	5	1	1	9	9	8	1	6000	300	1	1
8	322881431	4	0	1	0	5	5	4	1	3	8	8	4	1	6000	180	0	1
8	330082501	7	1	1	0	5	5	5	1	5	7	7	8	1	3000	420	1	1
8	330083103	6	1	1	0	5	5	4	1	5	5	8	6	0	300	6	1	1
8	330095104	4	0	1	1	2	3	3	0	5	7	7	8	0	1800	120	1	1
8	330096101	4	1	1	0	1	1	1	1	1	10	10	10	0	8000	15	0	1
8	330096103	5	1	1	0	3	3	4	1	2	5	8	9	0	2000	120	0	1
8	330096104	4	0	1	0	4	4	4	1	0	6	8	8	1	3000	180	0	1
8	330100103	6	1	1	0	5	5	4	1	5	7	7	7	0	10000	120	1	1
8	330124101	6	1	1	0	1	5	3	0	3	5	5	8	0	3000	60	0	1
8	330124103	7	1	1	0	5	5	3	1	3	2	5	10	0	1000	5	1	1
8	330168101	4	1	1	1	1	3	3	1	0	0	9	8	1	10000	30	0	1
8	330187101	4	0	0	1	1	2	2	1	8	8	8	10	0	20000	30	0	1
8	330211101	4	1	1	0	3	1	3	0	0	5	5	5	0	3500	60	0	1
8	330211106	6	1	1	0	5	5	5	0	0	8	6	10	1	5000	120	1	1
8	330212101	5	1	1	0	4	4	1	0	3	4	5	6	0	2000	60	0	1
8	330224101	4	1	1	1	4	4	3	1	3	8	10	8	1	6000	60	0	1
8	330226102	5	1	0	0	5	3	2	0	0	3	9	8	1	5000	180	0	1
8	330239101	3	1	1	1	5	5	5	0	3	5	5	7	1	3000	240	1	1
8	330239103	6	1	1	0	5	5	5	1	5	8	7	8	1	3500	240	1	1
8	330242101	4	0	1	0	4	4	5	0	5	5	2	9	0	1500	120	0	1
8	330249101	4	1	0	0	4	4	3	0	0	5	4	7	1	4000	210	0	1
8	330249103	5	1	1	0	5	5	5	0	0	5	5	8	1	1000	600	1	1
8	330259103	7	0	1	1	5	5	3	1	5	9	10	8	0	3000	60	0	1
8	330269102	6	0	1	0	5	5	5	0	3	5	5	5	1	3000	120	1	1
8	330272101	4	1	1	0	4	4	4	1	4	4	7	8	1	2000	30	0	1
8	330272103	6	1	1	0	3	5	4	1	4	7	6	7	0	3000	120	1	1
8	330313105	5	0	1	0	4	4	4	1	0	5	8	8	1	2500	120	0	1
8	330319103	6	0	1	1	3	3	3	0	0	5	5	5	0	2000	180	0	1
8	330340104	7	1	1	0	5	5	5	1	0	10	10	5	1	10000	600	0	1
8	330371103	4	0	1	1	5	5	4	0	0	8	8	8	1	500	720	1	1
8	330380531	4	0	1	0	5	5	3	0	0	5	5	5	1	1400	300	0	1
8	330385101	6	1	1	0	5	4	5	0	0	5	7	8	0	600	480	1	1
8	335404431	3	0	1	0	5	5	3	1	3	5	7	5	0	6000	120	0	1
8	340006101	4	0	1	0	5	5	5	1	0	8	8	5	1	20000	45	0	1
8	340006103	6	1	1	0	3	3	3	1	3	6	6	8	1	30000	120	0	1
8	340047101	4	1	0	1	5	5	1	0	2	3	5	8	1	5000	120	0	1
8	340048101	3	1	1	1	4	4	4	1	2	6	7	7	0	3000	120	0	1
8	340068105	4	1	1	1	5	4	3	1	2	5	8	7	0	2000	120	0	1
8	340082101	5	1	1	0	4	4	4	0	1	5	7	8	0	6000	120	0	1
8	340102204	4	1	1	1	5	4	4	0	5	5	6	7	0	5000	30	0	1
8	340105101	4	1	1	0	5	5	5	0	0	9	9	10	1	5000	2	0	1
8	340105104	4	0	1	0	5	5	5	1	0	8	8	9	1	1600	60	0	1
8	340167103	7	1	1	0	5	5	5	1	4	5	8	8	1	2000	600	1	1
8	340200104	4	1	1	0	5	5	5	1	0	5	9	8	1	1000	180	0	1
8	340206104	7	1	1	0	5	5	4	1	3	8	6	7	1	4000	600	1	1
8	340214103	5	0	1	0	5	5	5	0	2	5	8	8	1	3000	60	0	1
8	340214104	4	1	1	0	5	5	5	1	3	3	6	5	1	500	240	0	1
8	340289103	4	1	1	0	3	3	3	0	3	5	5	5	1	0	20	0	1
8	340289104	4	1	1	0	5	3	4	1	4	5	9	6	1	2000	120	0	1
8	340321102	7	1	1	0	4	4	4	1	5	6	6	7	0	5000	240	1	1
8	340323101	3	0	1	0	2	5	3	1	3	5	6	8	0	5000	60	1	1
8	340323104	5	0	1	0	4	5	3	1	5	7	7	8	1	2000	180	1	1
8	340323105	5	1	1	0	4	4	3	1	5	7	8	7	1	3000	120	0	1
8	340323431	5	0	1	1	3	5	4	1	3	6	6	8	1	2000	180	0	1
8	340326101	4	1	1	0	3	4	3	1	5	8	8	7	0	8000	1	1	1
8	340328103	4	0	1	0	4	4	3	0	2	7	4	4	1	1000	60	1	1
8	340332105	5	0	1	0	3	4	3	0	3	5	5	4	1	3500	15	1	1
8	340334103	5	0	1	0	5	5	4	0	2	6	7	7	1	500	180	0	1
8	340337104	7	1	1	0	4	4	4	1	5	7	7	7	1	2000	300	1	1
8	340346103	5	1	1	0	3	5	4	1	3	3	6	6	1	5000	240	1	1
8	340351101	3	0	0	1	4	4	4	1	6	5	8	7	1	2000	60	0	1
8	340352101	4	0	0	1	5	5	2	0	0	5	5	5	1	2000	60	0	1
8	340357103	5	1	1	0	5	5	1	1	7	9	8	8	1	10000	60	1	1
8	340357104	4	0	0	1	1	5	1	0	0	5	5	5	1	2000	120	0	1
8	340359101	6	1	1	0	4	4	3	1	5	7	6	8	0	15000	480	1	1
8	340363103	7	1	1	0	2	5	1	0	6	8	9	6	0	1000	120	1	1
8	340363104	7	0	1	0	4	4	2	0	0	5	5	6	1	4000	120	1	1
8	340368101	3	0	0	1	4	4	1	1	3	6	7	8	0	15000	60	0	1
8	340377651	8	1	1	0	5	4	3	0	3	4	7	7	1	20000	240	1	1
8	340378102	4	1	0	1	3	4	5	0	5	7	7	6	0	5000	120	0	1
8	340380103	4	0	1	0	4	4	3	0	3	7	8	8	0	800	180	0	1
8	340381104	5	0	0	1	4	3	4	0	0	7	8	10	1	700	60	0	1
8	350035102	4	0	1	0	4	4	3	1	4	7	7	7	1	1200	120	0	1
8	350036103	4	1	1	1	4	5	5	1	4	5	6	9	1	7000	120	0	1
8	350043101	4	0	1	1	5	3	2	1	6	7	9	7	1	1000	60	0	1
8	350045103	3	1	1	1	5	5	1	1	4	8	9	9	1	2000	30	0	1
8	350045106	5	1	1	0	5	5	1	0	5	7	7	8	0	1000	240	1	1
8	350053601	5	0	1	0	5	5	4	1	5	8	8	3	1	2000	180	0	1
8	350056101	4	0	0	1	1	4	2	1	6	8	9	9	0	1000	10	0	1
8	350065105	4	1	1	0	4	5	2	1	5	10	10	10	0	8000	70	1	1
8	350065601	5	0	1	1	5	5	5	1	2	8	6	10	1	5000	720	1	1
8	350089101	4	0	0	1	3	4	1	0	5	2	3	1	0	0	180	0	1
8	350090103	5	1	1	0	4	3	3	0	2	5	5	5	1	2000	120	0	1
8	350093101	4	1	1	0	1	4	4	0	3	4	6	5	0	6000	30	0	1
8	350093106	4	1	1	0	5	4	4	1	4	6	7	10	1	2000	60	0	1
8	350094101	3	0	0	1	1	1	5	0	3	8	7	5	0	0	60	0	1
8	350095101	5	0	0	1	1	3	4	1	3	9	8	9	0	2000	20	0	1
8	350095431	4	0	0	1	4	4	5	0	3	5	6	5	1	2000	240	1	1
8	350098104	4	0	1	1	3	3	3	1	3	6	7	5	0	10000	300	0	1
8	350099431	3	0	1	0	5	5	1	0	3	4	5	10	1	2000	120	0	1
8	350103101	0	0	0	1	1	2	3	1	4	10	8	10	0	0	30	0	1
8	350103103	4	1	1	1	4	5	2	1	7	6	10	10	1	2000	20	0	1
8	350103105	0	1	1	0	4	5	3	0	0	3	5	10	0	4800	120	0	1
8	350103551	4	0	1	0	5	4	4	0	3	5	4	5	1	4000	300	1	1
8	350104107	4	0	0	1	3	3	3	0	0	5	5	8	1	1000	120	0	1
8	350106551	5	1	1	0	5	5	3	0	1	6	5	8	1	2000	240	0	1
8	350108102	4	1	0	1	5	5	4	0	1	6	6	6	1	1000	120	0	1
8	350111102	4	0	0	1	5	5	1	0	1	10	0	5	0	1500	120	0	1
8	350114103	4	1	1	0	5	5	2	1	2	5	5	5	1	25000	60	0	1
8	350114601	4	1	1	0	5	5	4	1	5	10	9	5	1	2000	180	1	1
8	350117101	4	0	1	0	5	3	5	0	0	8	8	10	0	10000	60	0	1
8	350120101	4	1	0	1	5	5	5	1	5	7	8	8	1	5000	120	0	1
8	350126105	5	1	1	0	3	4	2	1	0	1	6	8	0	25000	120	1	1
8	350129104	4	0	1	0	5	4	3	1	3	3	8	8	0	3000	120	0	1
8	350129105	4	0	0	0	3	5	4	0	0	1	8	7	1	1000	30	0	1
8	350135101	0	0	0	1	2	2	2	0	3	5	5	5	0	3000	5	0	1
8	350177103	5	0	0	1	5	5	5	0	0	2	6	8	1	1000	60	0	1
8	350181104	4	0	1	1	4	2	3	1	2	7	8	7	1	1200	60	0	1
8	350184103	5	1	1	1	5	5	5	0	3	8	7	7	1	1000	420	1	1
8	350190104	4	0	1	1	1	5	5	1	5	3	8	5	0	5000	60	0	1
8	360064103	3	0	1	1	3	4	3	0	1	5	5	5	1	15000	120	0	1
8	360064106	3	1	1	0	2	4	3	0	0	3	7	6	0	400	180	0	1
8	360067101	5	1	1	0	3	2	2	0	3	5	6	4	1	700	60	0	1
8	360093110	6	1	1	0	5	5	3	1	3	5	5	7	1	10000	480	1	1
8	360115104	3	1	1	0	5	1	4	0	5	6	6	8	0	1000	120	0	1
8	360117104	6	1	1	0	4	5	5	0	1	5	7	8	1	2000	600	1	1
8	360121101	4	0	0	1	4	2	2	1	5	6	6	6	0	1000	120	0	1
8	360121104	3	0	1	0	4	5	4	0	4	5	6	8	1	10000	180	0	1
8	360142101	4	1	0	0	2	5	5	1	2	1	7	6	0	4000	90	0	1
8	360142651	7	1	1	0	5	5	5	1	1	8	1	5	1	0	720	0	1
8	360148104	4	1	1	1	5	5	3	1	5	7	8	8	1	3000	840	1	1
8	360157104	4	0	1	0	3	4	1	0	2	2	3	2	0	500	1	0	1
8	360159104	6	1	1	0	5	5	3	0	2	6	5	6	1	3000	180	1	1
8	360161102	4	0	1	0	5	3	1	1	4	2	7	7	0	6000	120	0	1
8	360172102	4	0	0	1	3	3	4	0	0	3	5	5	0	5000	60	0	1
8	360172104	6	1	1	0	3	3	2	0	0	1	1	4	1	1000	300	0	1
8	360175102	0	1	1	0	3	3	2	0	2	3	7	8	1	100	180	0	1
8	360179104	5	0	1	0	5	5	2	0	0	0	0	6	1	15000	480	1	1
8	360180209	4	1	1	0	5	5	5	0	0	0	5	10	1	500	1	0	1
8	360180212	3	1	1	0	5	3	2	0	0	5	6	8	1	1200	120	0	1
8	360181101	4	1	0	1	5	5	3	1	5	8	8	9	1	18000	60	0	1
8	360181103	5	1	1	1	5	5	5	1	5	7	7	8	1	500	180	1	1
8	360182101	3	0	0	1	1	5	3	1	3	8	8	8	0	1000	60	0	1
8	360183102	0	0	0	1	4	4	4	0	3	8	7	8	1	5000	20	0	1
8	360185101	5	1	0	0	3	3	3	1	4	7	8	7	0	10000	40	0	1
8	360187101	5	1	1	0	5	5	5	0	0	0	7	7	1	5000	30	0	1
8	360187104	4	1	1	0	4	4	3	0	3	5	6	7	1	0	120	0	1
8	360189104	3	1	1	0	3	3	4	0	0	5	5	5	1	2000	120	0	1
8	360191104	4	1	1	0	4	3	5	0	2	4	5	8	1	1000	60	1	1
8	360193102	4	1	1	0	4	3	2	0	0	1	7	6	0	0	45	0	1
8	360193103	4	1	1	0	5	4	5	0	0	6	5	8	0	2000	330	0	1
8	360197101	6	1	0	1	5	4	3	0	2	9	7	4	0	3000	6	0	1
8	360199104	7	1	1	0	5	5	5	1	5	5	9	8	1	0	420	1	1
8	360201101	4	0	0	1	4	3	3	1	4	5	5	6	1	300	40	0	1
8	360210101	3	1	1	0	4	3	3	0	2	4	6	5	1	3000	100	0	1
8	360211103	3	0	0	1	5	5	3	0	0	3	3	8	1	2000	180	0	1
8	360215203	4	0	0	1	5	5	1	0	0	5	10	8	0	2000	120	0	1
8	360225101	5	1	0	1	2	3	4	1	5	7	7	8	0	6000	30	0	1
8	360236101	4	0	1	1	5	4	4	0	2	6	6	7	1	2000	60	0	1
8	360242101	3	0	0	1	5	5	5	0	0	9	10	10	0	600	120	0	1
8	360250106	5	1	1	0	5	5	5	1	3	6	6	8	1	500	240	1	1
8	360252101	4	1	1	0	1	4	2	0	1	2	5	3	0	3600	180	0	1
8	360252103	4	1	1	0	2	3	3	0	5	5	5	5	0	5000	240	0	1
8	360252431	4	1	1	1	5	5	2	1	7	8	9	5	1	1000	120	0	1
8	360289101	0	0	0	1	2	3	3	1	5	6	7	7	0	3000	15	0	1
8	360289104	4	1	0	1	5	5	4	1	5	9	7	7	1	2000	180	1	1
8	360292104	3	1	1	1	4	4	4	1	5	5	7	7	0	1000	180	1	1
8	360292105	4	1	0	1	5	5	4	0	5	5	5	5	0	1000	60	0	1
8	360292106	4	1	1	0	5	5	5	0	0	8	6	8	1	4000	180	0	1
8	360292108	5	1	1	0	4	4	4	0	3	8	7	7	0	0	120	1	1
8	360294104	5	1	1	0	4	3	3	0	3	6	7	7	0	20000	60	0	1
8	360296102	4	0	0	1	5	5	4	1	2	8	7	7	0	1000	30	0	1
8	360297101	4	0	0	1	5	5	5	0	5	3	5	5	0	7000	60	0	1
8	360298105	4	1	1	1	5	5	3	1	7	8	8	8	0	10000	180	0	1
8	360298501	5	0	1	0	4	5	3	1	5	8	8	8	1	1000	10	0	1
8	360301104	4	1	1	0	3	4	4	1	5	8	7	7	0	4000	300	0	1
8	360303104	5	0	1	0	3	4	3	1	3	7	7	8	1	1000	180	1	1
8	360315102	4	0	1	0	2	2	3	0	2	5	5	5	0	500	60	0	1
8	360316101	5	1	0	1	5	5	5	1	7	9	8	8	1	1500	60	0	1
8	360316103	4	1	1	0	5	3	3	1	5	1	6	8	1	2000	300	1	1
8	360317104	3	0	0	1	3	3	2	1	1	3	5	7	1	6000	75	0	1
8	360330104	4	0	0	0	5	5	4	1	0	5	6	8	1	1500	180	0	1
8	360331105	4	0	1	0	5	3	2	0	3	0	2	8	1	1000	60	0	1
8	360333101	3	0	0	1	4	3	5	0	0	8	7	8	0	2500	60	0	1
8	360335104	5	0	1	0	5	5	5	0	0	10	10	10	1	1000	300	0	1
8	370012103	7	1	1	0	2	4	3	1	5	6	7	7	1	1000	120	1	1
8	370059103	7	1	1	0	3	5	5	1	5	5	10	8	1	500	240	1	1
8	370059104	5	1	1	0	5	5	5	1	5	8	8	8	1	5000	120	0	1
8	370073101	4	0	0	1	1	4	5	1	0	8	6	8	1	1000	120	0	1
8	370078102	4	0	1	1	3	3	2	1	0	8	7	10	1	500	60	0	1
8	370083531	5	1	0	0	4	4	3	0	0	3	5	6	1	2000	120	1	1
8	370085102	4	1	1	0	3	4	1	0	2	5	8	6	1	4000	120	0	1
8	370087103	5	1	1	0	1	1	1	0	0	5	1	10	0	20000	240	0	1
8	370090104	7	1	1	0	5	5	3	1	5	7	10	8	1	2000	120	1	1
8	370100101	6	1	1	0	4	4	4	1	8	8	8	8	0	2000	180	1	1
8	370105102	4	0	0	1	5	5	5	0	0	5	8	10	0	1000	60	0	1
8	370111431	4	0	0	1	4	4	5	1	3	7	7	8	1	5000	180	0	1
8	370112101	3	0	1	0	4	4	3	1	0	8	10	7	0	2000	150	1	1
8	370142104	4	0	0	1	4	4	3	1	2	5	8	7	1	2000	60	1	1
8	370143433	6	0	1	0	5	5	5	1	4	5	5	6	1	2000	360	0	1
8	370148101	3	0	0	1	5	5	1	1	1	2	8	9	1	10000	60	0	1
8	370149101	0	0	1	0	3	3	2	1	6	7	9	6	0	1000	10	0	1
8	370149103	4	1	1	0	4	4	3	1	5	8	8	6	0	1000	60	1	1
8	370152102	4	1	1	0	3	3	2	1	0	5	7	6	1	1800	120	0	1
8	370154101	3	0	0	1	3	3	3	1	1	8	8	8	0	1000	30	0	1
8	370156431	4	1	1	0	5	5	3	1	6	6	7	6	1	10000	60	1	1
8	370159101	4	0	0	1	5	5	3	1	5	5	5	6	1	3500	60	0	1
8	370159103	4	1	1	1	5	5	5	0	0	0	3	5	1	5000	180	1	1
8	370159651	5	1	1	0	5	4	5	0	5	3	5	7	1	30000	600	0	1
8	370160104	5	1	1	0	5	5	4	1	0	8	8	10	1	1000	300	0	1
8	370167431	5	1	1	0	3	5	3	1	0	5	8	8	0	4000	60	0	1
8	370167432	5	0	1	0	5	3	4	1	4	5	5	5	1	2000	120	0	1
8	370197102	4	1	1	1	5	5	3	1	0	10	9	8	1	5000	120	0	1
8	370201103	5	1	1	0	5	5	5	1	5	10	10	10	1	6000	240	0	1
8	370202581	5	1	1	0	4	5	3	0	0	5	7	7	1	2000	120	1	1
8	370202582	4	0	1	0	5	5	3	0	2	10	8	9	1	1000	120	0	1
8	370205103	4	1	1	0	5	3	3	1	3	7	8	7	1	5000	700	0	1
8	370205531	4	1	0	0	2	5	5	1	4	7	8	7	1	3000	120	0	1
8	370211101	4	0	1	0	5	5	5	1	5	5	10	10	0	1000	120	0	1
8	370211103	4	1	1	0	4	4	3	0	5	5	5	5	0	3000	120	0	1
8	370212105	4	0	1	1	5	5	5	0	2	2	8	8	1	3000	420	1	1
8	370216104	6	1	1	0	5	4	5	1	1	5	5	7	1	3000	300	1	1
8	370217105	4	1	1	0	3	5	5	0	3	5	6	7	1	0	420	0	1
8	370219103	5	0	1	0	1	1	2	1	1	1	10	5	1	4000	60	0	1
8	370219104	4	1	1	0	5	5	5	0	3	7	9	9	0	2000	60	0	1
8	370220101	4	0	1	1	2	3	4	1	5	5	8	8	0	3000	60	0	1
8	370220104	7	1	1	0	5	5	5	0	5	6	9	8	1	3000	120	1	1
8	370221102	5	1	1	0	5	5	5	1	0	10	8	6	1	2000	60	0	1
8	370232101	4	0	1	0	5	5	1	1	3	8	5	10	0	3000	60	0	1
8	370237101	4	1	1	0	4	1	3	1	0	2	6	7	1	2000	60	0	1
8	370237102	4	0	1	0	5	1	3	0	0	5	5	8	1	3000	120	0	1
8	370238105	4	0	1	0	5	5	5	1	3	6	6	8	0	3000	120	1	1
8	370243103	5	0	1	0	1	3	5	1	3	7	8	10	0	500	60	0	1
8	370243104	6	1	1	0	5	5	3	1	4	6	8	8	0	2000	180	0	1
8	370243108	0	0	0	1	5	5	3	0	0	10	5	8	1	500	120	0	1
8	370245101	3	0	0	1	1	3	3	1	3	7	7	6	0	1500	30	0	1
8	370245103	5	1	1	0	5	5	5	1	3	9	9	5	1	0	210	0	1
8	370245551	4	1	0	1	4	4	4	0	2	5	9	4	1	2500	60	0	1
8	370246101	5	0	0	1	5	3	3	1	5	5	8	10	1	2000	120	0	1
8	370246103	4	0	0	1	5	5	5	1	5	0	5	5	1	2000	420	0	1
8	370246431	4	0	0	1	5	4	4	0	1	8	8	5	1	5000	180	0	1
8	370247103	4	1	1	1	5	5	5	0	2	5	8	7	1	1000	60	1	1
8	370248103	4	1	1	0	5	5	3	0	3	6	6	7	1	3000	120	0	1
8	370249101	4	0	1	0	1	5	5	1	4	5	6	10	0	2000	90	0	1
8	370249431	4	0	1	0	4	3	3	1	5	5	4	8	1	10000	60	0	1
8	370250101	4	0	0	1	5	5	5	1	0	5	8	10	0	2000	120	0	1
8	370256101	0	1	0	1	1	5	5	0	0	8	5	8	0	2000	90	0	1
8	370259101	5	0	0	1	3	3	4	1	5	7	8	7	0	0	120	0	1
8	370269101	4	0	0	1	3	4	3	1	7	7	10	7	1	1500	60	0	1
8	370271651	4	0	0	1	4	3	3	1	3	7	8	7	0	30000	120	0	1
8	370274101	3	0	0	1	5	4	4	0	1	9	10	10	0	2000	60	0	1
8	370274103	4	1	1	1	3	5	2	1	8	8	10	10	1	8000	600	0	1
8	370274104	5	0	1	1	5	5	2	1	0	7	7	8	1	4000	240	0	1
8	370280202	3	1	1	0	5	5	1	0	0	5	8	5	1	30000	30	0	1
8	370281102	3	0	0	1	5	5	5	0	0	8	5	8	0	0	60	0	1
8	370282102	4	0	1	1	5	5	5	1	3	6	8	8	0	5000	60	0	1
8	370282105	4	1	1	0	5	5	5	0	4	8	8	10	1	2000	60	0	1
8	370282106	5	1	1	0	4	5	5	1	3	9	6	10	1	1000	480	0	1
8	370283103	4	0	1	0	4	5	4	0	0	8	8	7	1	10000	90	0	1
8	370284101	4	0	1	0	3	1	3	1	3	7	8	8	1	2000	200	0	1
8	370284102	4	0	0	1	4	3	3	0	3	8	8	7	0	5000	60	0	1
8	370286101	4	0	0	1	5	5	5	0	0	10	10	8	0	2000	30	0	1
8	370286103	6	1	1	0	4	4	3	1	0	6	7	7	1	3000	240	0	1
8	370286104	5	1	1	0	4	4	4	0	8	8	8	7	1	5000	960	0	1
8	370286651	6	1	1	0	2	5	4	1	5	7	7	7	1	5000	120	0	1
8	370290204	4	1	0	0	3	3	3	1	0	5	10	8	1	1000	120	0	1
8	370294102	3	0	0	1	3	4	3	0	2	5	6	8	1	1000	300	0	1
8	370298101	7	1	1	1	5	5	5	0	0	2	5	10	0	3000	120	0	1
8	370299102	4	1	1	0	5	5	3	1	5	8	8	10	1	4000	180	0	1
8	370300103	3	0	0	1	5	5	5	1	0	10	10	10	1	12000	300	0	1
8	370300104	4	1	1	0	5	5	5	0	2	3	5	5	1	1000	200	0	1
8	370301101	4	0	1	0	5	4	4	1	5	7	8	8	1	600	60	0	1
8	370302101	4	0	0	1	3	5	3	0	0	8	10	8	1	2000	60	0	1
8	370308105	6	1	1	0	4	5	4	1	3	10	5	5	1	600	120	1	1
8	370308651	7	1	1	0	4	4	3	1	5	7	7	8	1	4000	300	1	1
8	370338102	0	0	0	1	1	2	3	0	0	0	0	5	0	0	30	0	1
8	370340103	5	1	1	0	5	5	1	0	0	8	8	8	1	1000	120	0	1
8	370340104	5	1	1	1	4	5	5	0	0	8	8	6	1	2000	300	0	1
8	370343101	4	0	1	1	5	5	4	1	5	0	6	10	1	1000	60	1	1
8	370346103	4	1	1	0	5	4	5	0	5	5	7	8	1	2300	480	1	1
8	370350101	3	0	0	1	2	4	4	0	3	0	6	4	0	3000	240	0	1
8	370350103	7	1	1	0	5	4	3	1	5	5	8	8	1	5000	240	1	1
8	370360101	3	0	1	1	3	4	3	1	2	8	10	10	1	3000	30	0	1
8	370360103	7	1	1	0	4	4	4	1	5	6	8	8	1	5000	180	1	1
8	370361103	4	0	0	1	2	4	4	1	3	2	5	6	1	1000	180	1	1
8	370362103	6	1	1	0	1	3	3	0	4	5	10	10	1	1000	120	1	1
8	370364101	4	0	1	0	3	3	3	1	0	6	8	8	0	2000	60	0	1
8	370370102	4	1	1	0	5	5	4	1	5	8	10	8	1	5000	120	0	1
8	370378101	3	0	0	0	1	2	3	0	0	6	9	8	0	1000	60	0	1
8	370383101	0	0	0	1	4	5	5	1	2	5	6	4	0	6000	120	0	1
8	370384101	4	0	0	1	3	3	3	1	5	7	8	7	1	2000	3	0	1
8	370390103	8	1	1	0	4	5	3	1	5	8	8	8	0	3000	240	1	1
8	370394103	4	0	1	0	1	1	1	0	0	0	5	10	0	1000	60	0	1
8	370404103	4	1	1	0	3	4	5	0	2	5	5	9	0	4000	60	0	1
8	370404501	4	1	1	0	3	5	3	0	1	10	8	5	1	0	60	0	1
8	370406103	5	1	1	0	3	3	3	0	2	5	5	7	1	600	120	0	1
8	370406104	0	1	1	0	4	4	4	0	2	5	6	7	1	500	180	0	1
8	370407102	5	1	1	0	5	5	4	1	2	3	4	6	1	8000	600	1	1
8	370410102	5	0	1	0	1	2	2	1	3	5	6	7	0	5000	120	0	1
8	370410104	4	1	1	0	4	3	3	1	5	6	8	7	0	8000	180	0	1
8	370412101	5	0	0	1	4	5	5	1	5	10	8	8	1	1400	90	0	1
8	370413101	5	1	1	0	5	3	5	1	6	6	10	8	0	10000	120	0	1
8	370416101	4	1	0	1	4	3	3	1	5	7	9	9	0	1500	60	0	1
8	370417104	5	1	1	0	5	4	4	0	3	5	6	7	1	2000	60	0	1
8	370417501	4	1	1	0	3	3	2	0	2	5	5	8	1	0	180	0	1
8	370419101	4	1	1	0	1	1	5	0	0	8	2	10	0	3000	10	0	1
8	370420101	4	0	1	0	3	3	3	0	1	5	5	7	0	6000	18	0	1
8	370425101	4	0	1	0	5	5	5	0	5	2	5	6	0	3000	60	1	1
8	370429101	0	1	1	0	5	4	4	1	0	8	8	10	0	3000	60	0	1
8	370429103	7	1	1	0	5	5	5	1	5	7	7	6	1	2000	120	0	1
8	370429601	5	1	1	0	4	4	4	1	0	8	5	7	1	1500	30	0	1
8	370434103	6	1	1	0	3	3	3	0	2	5	8	8	0	7000	360	0	1
8	370434501	6	1	1	0	5	5	5	1	6	7	7	6	1	4000	360	0	1
8	370439103	3	0	1	0	5	5	5	1	5	5	9	8	0	6500	60	0	1
8	370440101	3	0	0	0	5	5	5	1	5	1	5	5	1	3000	120	0	1
8	370446103	7	1	1	0	4	5	4	0	2	8	5	6	0	600	180	1	1
8	370452101	4	0	0	1	1	5	5	1	0	10	8	10	0	5000	60	0	1
8	370454101	5	0	0	1	5	5	5	1	3	3	5	8	0	15000	30	0	1
8	370463102	4	0	0	0	4	4	3	1	0	5	9	8	0	2000	60	0	1
8	370464102	3	0	1	0	3	2	4	1	5	7	8	8	0	2000	120	0	1
8	370465431	5	0	1	0	5	5	4	1	5	5	9	8	1	1000	180	0	1
8	370467601	4	0	0	1	5	1	5	1	2	5	7	10	1	600	9	0	1
8	370470103	4	1	1	0	4	2	2	1	0	10	7	7	0	3000	20	0	1
8	370471103	7	1	1	0	4	4	3	0	5	10	8	8	0	500	60	1	1
8	370475101	3	1	0	1	1	5	5	1	0	6	6	5	0	1000	60	0	1
8	370509103	3	1	1	0	5	3	4	0	0	5	7	7	0	1000	3	0	1
8	370509104	3	0	0	1	1	4	4	0	0	5	4	8	0	1500	180	0	1
8	370510101	4	0	0	1	5	5	5	1	5	10	8	10	0	500	30	0	1
8	370517101	4	0	0	1	5	5	3	1	5	5	7	8	0	3000	30	0	1
8	370523101	4	0	0	1	2	5	4	1	5	8	8	8	0	2000	120	0	1
8	370527103	4	0	1	0	2	2	3	0	5	5	6	8	0	10000	180	0	1
8	370529104	3	1	1	0	3	1	3	0	0	8	3	7	1	2000	30	0	1
8	370539101	4	1	1	0	5	5	5	1	8	10	10	10	1	20000	180	0	1
8	370540103	5	1	1	0	5	5	5	1	5	10	10	10	1	1000	360	1	1
8	370542103	7	1	1	0	4	4	3	0	3	3	6	6	1	8000	180	1	1
8	370545102	3	1	1	0	1	1	4	1	4	5	8	8	0	5000	120	0	1
8	370556101	3	0	0	1	5	2	3	1	3	8	10	10	1	1500	60	0	1
8	370558101	7	1	1	0	1	5	1	1	0	10	8	6	0	1000	70	0	1
8	370559101	4	0	0	1	1	1	1	1	0	9	5	6	0	5000	5	0	1
8	370560101	0	1	1	0	3	2	2	0	1	3	7	5	0	1000	90	0	1
8	370601103	5	1	1	0	5	5	5	1	3	3	10	8	1	1000	30	1	1
8	370605101	5	0	1	0	1	1	5	0	0	10	7	9	0	10000	180	0	1
8	370605103	3	1	1	0	5	5	3	1	5	4	8	9	0	1000	60	0	1
8	370617101	5	1	1	1	5	5	4	1	5	5	5	7	0	6000	60	0	1
8	370617102	0	0	1	0	5	5	5	0	0	5	5	9	0	500	10	0	1
8	370617103	5	1	1	0	5	4	5	0	0	3	8	5	1	5000	180	1	1
[truncated: 2,058 more rows]
